# Supplementary material for: A revision of Prolimulus woodwardi Fritsch, 1899 with comparison to other highly paedomorphic belinurids
Source: PeerJ. 2021 Mar 8;9:e10980. doi: 10.7717/peerj.10980 (PMC7950201; doi:10.7717/peerj.10980)
Supplement: Supplemental Information 1 — Originally presented in Lamsdell (2016). [file peerj-09-10980-s001.nex]

#NEXUS
begin data;
dimensions ntax=153 nchar=252;
format missing=? symbols="0~7";
matrix
Fuxianhuia_protensa 00?0??1?00?0????????000?010000??????000???0?00000?0??0??00010????0000000000?13?0000?00000010????10000?1?01000??00100??0?????0?0?0?0??0?00???0??00?0000??0?000?0?0??0000000000????0000??0????0000???0????0???0???0??0?00?????00?00000?0000000000?0?0000002000
Leanchoilia_illecebrosa 11?0000???10???0????000?010?00??????000???0?0?0???1??0??00000????0000000000?????000?00000001????1000??1?0100001111211?00????000?0?0?00000??00??00?0000001?000?0?00?0000000000????0100?02?00000110??0?00000??012?0??0?00?????00?00000?0000?00000?0?00000?2000
Alalcomenaeus_cambricus 10?0000?0010???0????000?010000??????000???0?00010?1??0??00000????0000000000?????000?000000?1??????000?1?0100001111211?00????000?0?0??0000??00??00?0000001?000?0?00?0000000000????0100?02?00000110?00?00000??01000??0?00?????00?00000?0000300000?0?0000002000
Yohoia_tenuis    10?0000????0???0????000??0???0??????000???0?0?????2??0??00010????0000000000?00?0000?00000010????10200?1?01000?1111210?00????000?0?0??0000??????????000001?000?????????????00?????0????????0????10?00?000?0??01??0??0?00?????0??00000?0000300000?0?00000?2000
Emeraldella_brocki ?0?0000?1??????0????000?00???0??????000???0?0001??3??0??00000????0000000000?????000?00000000????10000?1?010000?02110??0?????1?0?0?0?00000??00?00000000001?00000?00?0000000000????0100?01000021010?00?000111?01??0??0?00?????00?00000?001100000004?00011?2000
Sydneyia_inexpectans ?0?0000?1?00???0????000?00???0??????000???0?00????4??0??00010????0000000000?00?0000?00000010????10000?1?01000??02110??0?????1?0?0?0??0?????????????000?01?00000?00?0000000000????0200?11??0021010?01100012??01??0??0?00?????0??0?????0001000000?0?00000?2000
Olenoides_serratus 10?0000?1?0110010000000?210000??????0010000?00010?2??0??00000????0000000000?????000?00000000????2?11101?010000?02110??0?????010?0?0??0000??00?00000000001?00000?00?0000000000????0100?01000021010?011000120?01?00000?00?????00?00000?0011100000?0?0010012000
Pycnogonum_litorale 1??01?000102????????????0????0???????????????112?05??0??00?20????0?0????????0???000??????0??????0???????0?????????????????????200?0?000010000?00000000??1?30?00?00?0000000000????124?0???????000??11000003121??0?00?????????????0000??0???0????05??????02000
Haliestes_dasos  1??01?0????2????????????0????0???????????????112??5??0??00?20????0?0????????0???000??????0??????0???????0?????101?21200?????0?2?0?0??0001??????????000??1?30?00?00?0000000000????1?4?????????0????01000003101??0?00?????????????0000??0???0?????5???????????
Palaeoisopus_problematicus 1??01?0?01?2????????????0????0???????????????112??6??0??00?10????0?0????????01?0000??????0??????0???????0?????101?21200?????0?2?0?0?00001??00?00000000??1?30?00?00?0000000000????114?????????0010?010000030?1????00?????????????0000?00??30000001000100?2000
Offacolus_kingi  20?0002????2???0????000?0????0?0????0010000?00?1??1001??00010????0000000000?0???000?0011??00??????0???0?00000010?12?2?0?????021?0?10?0000??????????000001?10100?0???000???100????0?00????????????????????0??0?1?0000??0?????0?001110?0000300000????0011????0
Dibasterium_durgae 20?0000????2???0????000?010?00?0????1010000?00?1??2001??00010????0000000000?00?0000?00000010??????0???0?01000010?12?2?0?????021?0?10?0000??????????000001?20100?0???000???110????0?00??1100?21?0???0????000?0?100??0?2??????0?001111?0000300000?10?0001????0
Anderella_parva  ?0?0000????????1?00?0010010?0100?0001?10000?0??????00???00010????0000000100?00?0000?0000002???????0???0000000?????????????????????????????????????????????????????????????????????????????????????????????????????????????????????????????00000?100?001?2000
Weinbergina_opitzi 20?0000????????1?00?0010010?0100?0001020000?0??1??2001??00010????0000000000?00?0000?00000000????1300??00001000?011202?0?????021?0?10?0000??????????000001?20??0?00?0000000110????0?00?01100?2????????????00?0110???0??0?????0?00?????0000300000?1000001?2000
Camanchia_grovensis 20?0000?????????????001001020100?0001020000?0??1???00???00010????0000000100?00?0000?0000002?????13000?0001000?00?0?0??0???????????????????????????????????????????????????11?????0????????????????????????????????????????????????????????00000?????0???2000
Venustulus_waukeshaensis 20?0000?01?????1000?0010010?0?00????1020000?0??1???00???00010????0000000100?00?0000?0000002?????130?0?0001000?00?0?0??0??????3??0??????????????????00010??????0?0?????????11?????0???????????????????????0????2????0??????????????????????00000?100?001?2000
Willwerathia_laticeps ?0?0000?01?????1000?000?1????100?000??10000?0??1???0010000010????0000000000?00?0000?00000000????13200?12001001???????????????????????????????????????????????????????????????????0????????????????????????????????????????????????????????00000?100?00002000
Legrandella_lombardi ?1?0000?01?1100100000010110?0100?0001?20000?00????20010000010????0000000000?00?0000?00000010????13200?00000000???????????????????????????????????????????????????????????????????????????????????????????????????????????????????????????300000?100?00??2000
Bembicosoma_pomphicus ?0?0000?????????????000?1????101?0001?20000?0??????0010020?10????0000000000?00?0000?00000010??????20??10010000????????????????????????????????????????????????????????????????????????????????????????????????????????????????????????????00000?100?000?1000
Bunodes_lunula   ?0?0000??1??????????010?0????101?0001?10010?0??????0010020?10????0000000010?00?0000?0001002?????1320??1001000?????????????????????????????????????????????????????????????????????????????????????????????????????????????????????????????00000?100?001?1000
Limuloides_limuloides ?0?0000?01????010000010?1????101?0001?1001100?????2001??20010????0000000010?00?0000?00010010????1320??10001000????????????????????????????????????????????????????????????????????????????????????????????????????????????????????????????00000?100?001?2000
Pasternakevia_podolica ?0?0000?????????????000?1????101?0001?10010?0??????0010020010????0000000010?05?0000?00000?01????1320??10010000????????????????????????????????????????????????????????????????????????????????????????????????????????????????????????????00000?100?000?2000
Cyamocephalus_loganensis ?1?0000?0??110?1000?000??????101?0001?10000?1??????001??00010????0000000000?00?0000?00100001????1320??10010001????????????????????????????????????????????????????????????????????????????????????????????????????????????????????????????00000?100?000?2000
Pseudoniscus_roosevelti ?1?0000????????1000?000?1????101?0001?10000?1??????001??00010????0000000000?00?0000?00100001??????20??11010001????????????????????????????????????????????????????????????????????????????????????????????????????????????????????????????00000?100?000?2000
Winneshiek_youngae ?0?0000?01?110010000000??????100?0001?????0?0??????0010010010????0020000010?01?0000?00000010????1320??10010001????????????????????????????????????????????????????????????????????????????????????????????????????????????????????????????00000?????0???2000
Euproops_anthrax 20?0002?01?140011100000?110?011000001110001100?1??2001??00011100000000000?11?41???0?????110000001?2?110100000??0?0?0????????031?0?10?0000??????????000101???1?0?0????????????????0?????????????0???0????0?????2??????????????????????????3?1000?100?00102000
Euproops_mariae  ?0?0002????140011100000?11???11000101?1000110??????00???00011100000000000?11?41???0?????11???0?0??2?110100000???????????????????????????????????????????????????????????????????????????????????????????????????????????????????????????????????????????????
Euproops_danae   20?0002?01?110011100000?110?011000001110001100?1??2001??00011100000000000?10?41???0?????11000000??2?110100000??0?0??????????031?0?10?0000??????????000101?????0?00?0000000???????0?????????????0???0????0?????2??????????????????????????3?1000?100?00102000
Euproops_rotundatus ?0?0002?01?140011100000?11???11000101?1000110??????00???00011100000000000?11?41???0?????11000000??2?110100000??????????????????????????????????????????????????????????????????????????????????????????????????????????????????????????????1000?100?00102000
Euproops_sp      20?0002?01?140011100000?110?011000001110001100?1??2001??00011100000000000?10?41???0?????110000001?2?110100000??0?0?0????????031?0?10?0000??????????000101?????0?0?????????110????0?????????????0???0????0?????2??????????????????????????3?1000?100000102000
Bellinurus_lunatus ?0?0002????110011100000?11???11000001?1000100??????00???00011100000000002?0??41???0?????11000000??2?110100000??????????????????????????????????????????????????????????????????????????????????????????????????????????????????????????????1000?100?00102000
Bellinurus_arcuatus ?0?0002????110011100000?11???11000001?1000100??????00???00011100000000000?0??41???0?????11000000??2?110100000??????????????????????????????????????????????????????????????????????????????????????????????????????????????????????????????0000?100?00102000
Bellinurus_reginae ?0?0002????110011100000?11???11000001?10100?0??????00???00011100000000000?0??41???0?????11000000??2?110000000??????????????????????????????????????????????????????????????????????????????????????????????????????????????????????????????0000?10??00102000
Bellinurus_truemani ?0?0002????110011100000?11???11000001?10100?0??????00???00011100000000000?0??41???0?????11000000??2?110000000??????????????????????????????????????????????????????????????????????????????????????????????????????????????????????????????0000?100??0102000
Bellinurus_bellulus ?0?0002????110010100000?1????11000001?10000?0??????00???0?0?1100000000002?0??41???0?????11000000??2?110100000???????????????????????????????????????????????????????????????????????????????????????????????????????????????????????????????000?100?00102000
Bellinurus_trilobitoides ?0?0002????????1010?000?1????11000001?10000?0??1???00???000?1100000000002?0??41???0?????11000000??2?110100000??????????????????????????????????????????????????????????????????????????????????????????????????????????????????????????????0000?100?00102000
Anacontium_brevis ?0?0002????110011100000?1????11000001?20000?0???????????????????????????????????????????????????????????????????????????????????????????????????????????????????????????????????????????????????????????????????????????????????????????????????????????????
Anacontium_carpenteri ?0?0002????110011100000?1????11000001?20000?0???????????????????????????????????????????????????????????????????????????????????????????????????????????????????????????????????????????????????????????????????????????????????????????????????????????????
Liomesaspis_leonardensis ????????????????????????????????????????????????????0???000?111000?11000??11?41???0?????112??0??1???110?00000??????????????????????????????????????????????????????????????????????????????????????????????????????????????????????????????1000?????????2000
Liomesaspis_laevis ?0?0002?01?140011100000?11???11001001?0???110??????00???000?111000?11?????11?41???0?????112??0??????110100000??????????????????????????????????????????????????????????????????????????????????????????????????????????????????????????????1000?100?00102000
Alanops_magnifica 20?0000?01?14000????000?110201100100110???0?00???1?001??0001111000?11?????11?40???0?????112??0??1???100101000??010????0?????031?0?1000000?0???0????000101?10??0?0???000000110????0?00??1100???00???0????00??0?2?0000?2??????0?00?????0?0?3?1000?100000102000
Liomesaspis_birtwelli ?0?0000????14000????000?11???11001001?0???0?0??????00?????01111000?11?????11?40???0?????112??0??????100101000??????????????????????????????????????????????????????????????????????????????????????????????????????????????????????????????1000????????02000
Kasibelinurus_amoricum ?0?0000????110?1000?000?1????11100001?10000?0??????001??0001110000000000010?0510000?????0010????1320??01000000????????????????????????????????????????????????????????????????????????????????????????????????????????????????????????????10000?100?00??2000
Houia_yueya      ?0?0000????1100??0??000?11020100?0001?10000?0??????0?10?10?10????0001???????0??0000?00000010????????0?1201000?????????????????????????????????????????????????????????????101110??????????????????????????????????????????????????????????00000?100?001?2000
Patesia_randalli ?0?0000????????1010?000?1????11100001?10000?0??????00???00??110000000000000?0?1???0?????01??0000??20??0100000?????????????????????????????????????????????????????????????????????????????????????????????????????????????????????????????00000?????????2000
Lunataspis_aurora ?0?0000?01?110010?00000?1????11000001110000?0??1???001??00?11100000000000?0?00?0??0?????012?????1?21??0100100????????????????????????????????????????????????????????????????????0????????????????????????????????????????????????????????00000?100?001?2000
Pickettia_carteri ????000????????10???001?1????1?????01?10000?0??????00???00011100000000000?0?040???0?0001111?010010200?0101000?????????????????????????????????????????????????????????????????????????????????????????????????????????????????????????????00000?100?0??02000
Limulus_polyphemus 20000020011110010110000?1102011010001110000?00011120011?300110100??101110?0??40???10????112?00001?21100110000?0010202000000003110?10000000000000000000101?20110?00?0000000110????020001110013100???0????001001210000?00?????0?001111000003?00000100000102000
Cerantolimulus_darwini  ?0?0002?01?110010110000?11???11010001?10000?0??????00???300110100??101000?0??40?????????112?00001?21??0110000???????????????????????????????????????????????????????????????????????????????????????????????????????????????????????????????????????????????
Tachypleus_decheni  ?000002?01?110010111000?11???11000001?1000100??????00???310110100??100000?0??40?????????112?11001?21??0110000??????????????????????????????????????????????????????????????????????????????????????????????????????????????????????????????0000?100?0??02000
Limulus_coffini  ???????????????????????????????????????????????????00???300110100??101110?0??40?????????112?0000??2???0?10000??????????????????????????????????????????????????????????????????????????????????????????????????????????????????????????????0000????????02000
Casterolimulus_kletti ?0?0002????150010110000??????11000001?11000?0???????????????????????????????????????????????????????????????????????????????????????????????????????????????????????????????????????????????????????????????????????????????????????????????????????????????
Crenatolimulus_paluxyensis ?0?0002?01?110010110000??????11010001?10000?0??????00???300110100??101000?0??40?????????112??000??2???0110000??????????????????????????????????????????????????????????????????????????????????????????????????????????????????????????????0000????????02000
Carcinoscorpius_rotundicauda 20000020011110010110000?1102111000001110000?00011120011?300110100??101000?0??40???10????112?11001?21100110000?0010202000000003110?10000001000000000000101?20110?00?0000000110????020001110013100???0????001001210000?00?????0?001111000003?00000100100102000
Tachypleus_gadeai ?0?0002?01?110010111000?11???11000001?1000100??????00???300110100??101000?0??40?????????112?11001?21101110000??????????????????????????????????????????????????????????????????????????????????????????????????????????????????????????????0000?100?0???????
Tachypleus_gigas 20000020011110010111000?1102111000001110001000011120011?310110100??101000?0??40???11????112?11001?21100110000?0010202000000003110?10000001000000000000101?20110?00?0000000110????020001110013100???0????001001210000?00?????0?001111000003?00000100100102000
Tachypleus_syriacus ?010002?01?110010111000?1102?11000001?1000100??????00???310110100??100000?0??40???1?????112?11001?21100110010??????????????????????????????????????????????????????????????????????????????????????????????????????????????????????1???????0001?100?0010{12}???
Tachypleus_tridentatus 20100020011110010111000?1102111000001110001?00011120011?310110100??100000?0??40???11????112?11001?21100110000?0010202000000003110?10000001000000000000101?20110?00?0000000110????020001110013100???0????001001210000?00?????0?001111000003?00010100100102000
Yunnanolimulus_luopingensis 20?0002????????1011?000?1102?11000001110000?00?????0011?300110100??000000?0??41?????????112?00001?2110011001???0?0??????????031?0?1??0?00??????????0001?1?20????0???00????110????????????????????????????0??0?2???00??0?????0?00?????0?003?0000?100?00102000
Xaniopyramis_linseyi 20?0002????1100101001010?????11000001?10?00????????00???300?110?0?00?000??????????1???????????????????0100010??????????????????????????????????????????????????????????????????????????????????????????????????????????????????????????????????????????02000
Bellinuroopsis_rossicus ?0?0002????110010100000??????11000001?10000?0??????00???00011100000000000?0??41???0?????112?0000??21??0100010??????????????????????????????????????????????????????????????????????????????????????????????????????????????????????????????0000?100?00102000
Rolfeia_fouldenensis ?0?0002?01?110010101000?1102011000001110000?0??????00???00011100000000000?0??41???1?????112?0000??2110010?010??????????????????????????????????????????????????????????????????????????????????????????????????????????????????????????????0000?100?00102000
Tarracolimulus_rieki ?0?0002????????1011?001011???11000001?10000?0??????00???300110100??001000?0??40???1?????112?0000??2?100110000??????????????????????????????????????????????????????????????????????????????????????????????????????????????????????????????0000?100?00102000
Victalimulus_mcqueeni 20?0002?01?110010110000?1102011000011110000?00?????00???300110100??101000?0??40???1?????112?0000??2?100110000??0?0??????????031?0?10?0000???0??????0001?1?20????0???????????????????????????????????????????0?2???????????????00?????0?003?0000????????02000
Mesolimulus_crespelli ?0?0002????????1011?000??????11000001?10000?0??????00???300110100??001000?0??40?????????112?0000??2?110110000????????????????????????????????????????????????????????????????????????????????????????????????????????????????????????????????????0????10????
Mesolimulus_walchi 20?0002?011110010110000?1102011000001110000?00?1??20011?300110100??001000?0??40???1?????112?00001?21110110000??0?0??????????031?0?10?0000???0?00000000101?20110?00?0000000?1?????0200?1?????3????????????0100?21?000??0?????0?00?????00003?0000?100000102000
Panduralimulus_babcocki ?0?0002?01?110010100000?1102011000001?10000?0??1???00???300111100??11000??0??41???1?????112?0010????100110000??????????????????????????????????????????????????????????????????????????????????????????????????????????????????????????????0000?100?00102000
Austrolimulus_fletcheri ?0?0002????????1011?000?1102011000001?11100?0??????00???300?1?100??11000????????????????112?0010????100110000??????????????????????????????????????????????????????????????????????????????????????????????????????????????????????????????0000?100?00102000
Psammolimulus_gottingensis 20?0002?01?150010110000?1102011000001111100?00?????00???300111100??11000?????41???1?????112?00101???100110000??0?0??????????031?0??????00??????????0001???20??0?0???000000?????????????????????????????????????????????????????????????????0000?100?00102000
Limulitella_bronnii 20?0002????110010100000?11???11000001110000?0??????00???300110100??00???0?0??41?????????112?0000??2?100110000??????????????????????????????????????????????????????????????????????????????????????????????????????????????????????????????0000?100?0????0??
Limulitella_vicensis ?0?0002????110010110000?11???11000011?10000?0??????00???300?10100??101000?0?????????????11??????1?2?100111000???????????????????????????????????????????????????????????????????????????????????????????????????????????????????????????????????????????????
Limulitella_henkeli ?0?0002????110010100000?11???11000001?10000?0??????00???300111100??00???0?0??41?????????112?0000??2?100110000?????????????????????????????????????????????????????????????????????????????????????????????????????????????????????????????????????????????0?
Batracholimulus_fuchsbergensis 20?0002?01?150010100000?1102011000001110000?0??????00???300111100??11000?????41???1?????112?0011????100110000??????????????????????????????????????????????????????????????????????????????????????????????????????????????????????????????????????????????0
Dubbolimulus_peetae 20?0002?01?150010110000?1102011000001111000?0??????00???300?11100??11???????????????????112?0010????100110000????????????????3??0??????00??????????0001?????????0??????????????????????????????????????????????????????????????????????????0000????????02000
Boeotiaspis_longispinus 20?0002?01?????10100000?11???11000001110000?0??????00???300111100???1????????41???1?????112?0011????100110000????????????????31?0?1????00??????????0001?????????0???????????????????????????????????????????????????????????????????????????0???100000102000
Valloisella_lievinensis ?0?0002?01?110010100000?11???11000001?10100?0??????00???3001111000?000000?0??41???1?????112?00001?21100100000??????????????????????????????????????????????????????????????????????????????????????????????????????????????????????????????0000?100?0??02000
Paleolimulus_signatus 20?0002???111001010010111102011000001110000?00?1?120011?30011100000000000?0??41???1?????112?00001?21100100010??0?0?0??0?????031?0?10?0000???0?00000000101?20110?00?0000000110????0?00?1?????3????????????0100?21?000??0?????0?001111?00003?00000100000102000
Stoermeropterus_conicus 2000000????11000????000?11000100?000000???0?00010?7001??10010????0001???????01?0011000000010????13200?12010001?010202000????03000?0??00000?00?00000100101000211000?000000011100000200?01101?10012010?00000110?21101101100?110?00?????0000300000?100000010000
Moselopterus_ancylotelson 2000000?01?11000????000?11020100?000000???0?00?11?7001??10010????0001???????01?0010?0000002?????13??0?1201000??0102?2000????03000?0?000000?00?00000100101000211000?000000011100000200?01101?10011000?00000110?21101101100?110?00?????0000300000?110000002000
Onychopterella_kokomoensis 20?0000?01?11000????000?11020100?000000???0?00?11?7001??10010????0001???????01?0000?00000010??????200?12010001?0102?2000????030?0?0??0000???0?000000001010002?1010?000010011100000?00?01?01?10011000?00000110?2110110110010?0?00?????00003000000100000000000
Eurypterus_tetragonophthalmus 2000000?01?11010????000?11010100?0000030000?00011070010110010????0001???????01?0000?0000002?????11??0?1201000?00102020000?00030?0?0?00000?0000000000011010012111110101011011100000200?01101110211000?000001101211111011001000?00????000003000000100000010000
Erieopterus_macrophthalmus 20?0000?01?11010????000?11020100?0000030000?00?11?7001??10010????0001???????01?0000?0000002?????1???0?1201000??0102?2000????030?0?0??0000?????000000011010002111110100011011101000?00?01101?10011010?00000110?2111110110010?0?00?????0000300000?1000000?0000
Strobilopterus_proteus 20?0000?01?13000????000?11020100?0000030000?00?11?7001??10010????0000000000?11?0000?00000010????13200?12010001??10??????????030?0?0?00000?????0000000010110121111111130110111?0000200?01?01?10211110?00000??012?1??1011000110?00?????0000300000????????02000
Dolichopterus_macrocheirus 2000000?01?12000????000?11010100?000000???0?00?11?7001??10010????0001???????01?0000?00000010????13200?120100010010202000????03000?0??00000?00?000000001010012110110102010011111000200?01101?10011000?00000110?211111011001100?00?????0000300000?100000000000
Carcinosoma_newlini 20?0000?01?12010????000?110??100?000000???0?00?1??7001??10010????0001???????11?0000?0000002?????????0?1201000?0010202000????030?100?00000???0?000000001010012111111101011011100000200?01101?10011200?01100110?2112?22110000?0?00?????0000300000?100000000000
Megalograptus_ohioensis 2000000?01?14010????000?11000100?0000030000?00?10?7001??10010????0001???????12?0000?0000002?????11??0?1201001?0010202000????0300100??00000?00?000000011010012111110100011011103000200?01101?10011000?01100110?2112?2111000000?00?????0000000100?100000000000
Mixopterus_kiaeri 20?0000?01?14010????000?110??100?000000???0?00?1??7001??10010????0001???????11?0000?0000002?????????0?1201001?0010202000????030?100??0000???0?000000001010012111111100011011100000200?01101?10011200?01100110?2112?22110000?0?00?????0000300000?110000000000
Orcanopterus_manitoulinensis ?0?0000?01?12010????000?11???100?000000???0?00?1???001??10010????0001???????01?0000?0000002?????????0?1201000????0??????????030?0?0??0?00??????????0001010012?111???0001001111100?????????????011200?00000??0?2?12?21110???00?00???????00300000?100000010100
Adelophthalmus_sievertsi ?100000?01?11010????000?11000100?000000???0?00?10??001??10010????0000000000?01?0000?0000002?????12200?12000001???0??????????0?000?0??0???0????000000001010012111111101111111100000200?01??1?1000???0?????0??0???12?2211000100?00?????0000300000?1000001?0110
Nanahughmilleria_norvegica 2000000?01?11010????000?11000100?000000???0?00?10?7001??10010????0001???????01?0000?00000010????11200?120100010010202000????03000?0??00000?00?000000001010012111111101111111110000200?01101?10011200?00000110?2112?2211000110?00?????00003000???100000010110
Hughmilleria_socialis 2000000?11?12110????000?11000100?000000???0?00?10?7001??10010????0001???????01?0000?0000002?????????0?1201000?0011202000????03000?0??00000?00?000000001010012111111100011111101000200?01101?10011200?0000011012112?2211000010?00?????0000300000?100000000110
Slimonia_acuminata 2000000?01?12110????000?11???100?000000???0?00?1??7001??10010????0001???????01?0000?0000002?????????0?1201000?0011202000????03000?0?000000?00?000000001010012111111100011111110000200?01101110211200?0000011012112?2211000000?00?????0000300000?121000000110
Erettopterus_bilobus 2000000?01?12110????000?01000100?000000???0?00?10?7001??10010????0001???????01?0000?00000010????11200?120100010111202000????03000?0??00000????000000001010012111111121011111110000210?0100111000???0?????0110?2112?221111?010?00?????0000300110?121000000110
Pterygotus_anglicus 2000000?01?12110????000?01000100?000000???0?00?10?7001??10010????0001???????01?0000?00000010????11200?120100010111202000????03000?0??0?000????000000001010012111111121011111100000????01??1?1000???0?????0110?2112?2211110000?00?????0?00300110?121000000110
Brachyopterus_stubblefieldi 20?0000?01?11000????000??????100?000000???0?0??1??700???10010????0001???????01?0000?00000010??????20??12010001???????????????30?0?0??0?00???0?000001001010002?0?00?0000000111????0????????1?10011010?00000??0?2?10010110???00?00?????0?0?300000?1000000??000
Rhenopterus_diensti 2000000?01?11000????000?1111?100?000000???0?00011?7001??10010????0001???????12?0000?00000010????13200?12010001?010202000????03000?0?000000?00?00000100101000200?00?000000011100000200?01101?10012010?00000110?2110010110?0000?00?????0000300000?110000000000
Parastylonurus_ornatus 2000000????10000????000?11110?00????000???0?00011?7001??10010????0001???????01?0100?00000010????13200?12010001?010202000????03000?0?000000?00?00000000101200200?00?000000011111000?00?01101?10211000?000001?0?2?1001011000100?00?????0000300000?1000000?0000
Laurieipterus_elegans 20?0000?01?10000????000?11100100?000000???0?00?10??001??100?0????0001?????????????0?0???????????????0?1201000????????????????30?0?0??0000???0?00000000101200200?00?000000011111000?00?01101?10011010?0000???0?2????????????????????????????????????????0000?
Kokomopterus_longicaudatus 20?0000????11000????000?11???100?000000???0?00?1??7001??10010????0001???????01?0100?00000010????13200?12010011?0?0??????????030?0?0??0000???0?00000010101000200?00?000000011111000?00?01101?10011100?00000110?2110010110???00?00?????0000300000?100000002000
Hardieopterus_macrophthalmus ?0?0000?01?11000????000?11110100?000000???0?00?11??001??10010????0001???????01?0100?00000000????13200?12010011?????????????????????????????????0000010101000200?00?000000011111000?00?01101?10011100????00??0???1?????????????0??????000?300000?100000002000
Drepanopterus_pentlandicus 2000000?01?11000????000?11110100?0000030000?00?11?7001??10010????0021???????01?0000?00000010????13200?120100010010202000????030?0?0??0000???0?00000010101000200?00?000000011111100?00?01101?100120{01}0?10000110?211001011?0?110?00?????0000300000?100000002000
Hibbertopterus_scouleri 20?0000?01?13000????000?11110100?0001030000?00?11?7001??10010????0001???????01?0100?00000010????1?200?120100010010202000????030?0?0?00000??00?00000010111000200?00?000000011111100?00?01101?10011000?10000110?211001011????10?00?????0000300000?100000000010
Megarachne_servinei ?0?0001?01?13000????000?11???100?000000???0?0??1???0????100?0?????00????????????????0???????????????????????????????????????????0??????????????????01011?0??????0?????????????????????01??????0120{01}0?1000???????????????????????????????????????????????0???
Chasmataspis_laurencii ?0?0000?01?1100?????000??????100?0000?10000?0??????0?100?011210000021???????06?0000??0000010????13?0??1?010011????????????????????????????????0000000???1?10110?00?0000000???????0????01??1?2000???0????0???0????????????????????????????300000?1000000?1000
Loganamaraspis_dunlopi 20?0?????????????????????10?0???????0010000?00????70?10010?1210000101???????06?0000??000002?????13??101201000??0?0??????????????0?????000???0?0000000010?0????0?0?????????11102000?00?0??01???00???0????00??0?2?0000?110000?0?00?????000?300000?1000000??000
Achanarraspis_reedi ?0?0000?01?1000?????000??????100?0000010000?0??????0?10000?1210010101???????06?0000??000000???????20??1201000???????????????????????????????????????????????????1????????????????????????????????????????????????????????????????????????300000?0?0?000?2000
Heteroaspis_stoermeri ?0?0000?01?100010000000?11020100?0000010000?0??2???0?1001011210111101???????06?1000??000002?????13????1201000?????????????????????????????????????????????????????????????????????????????????????????????????????????????????????????????00000?????????2000
Diploaspis_casteri ?0?0000?01?100??????000??????100?0000010000?0??????0?1001011210011101???????06?1000??000002?????13????1201001?????????????????0?0?0??0????????00000000101002??101??0000000???????0??????????2000??1100000????????????????????????????????300000?0?00000?2002
Diploaspis_muelleri ?0?0000?01?1000?????000??????100?0000010000?0??????0?1001011210011101???????06?1000??000002?????13????1201000????????????????????????????????????????????????????????????????????????????????????????????????????????????????????????????300000?0?10000?1002
Dvulikiaspis_menneri 20?0000?01?1001?????000?????????????000???0?0??????0?10010?1210010101???????06?0000??000002?????13????1?01000?????????????????0?0?0??0?00???0?00000000??1002??101??0000000??????????????????2?00???0????0????????????????????????????????300000?10??0??????0
Octoberaspis_ushakovi 2000000?01?100?10000000??10??100?0000010000?0?????70?1001011210111101???????06?1000??000002?????13??101201000?????????????????0?0?0??0?00?????00000000?010022?111??000000011102000????????????00???0????00??0???1000?11000010?00?????000?300000?100000001000
Centruroides_vittatus 2000011001012020????000?10???0??????000???0?0012?070010110010????0001???????11?0000?0000002?????13??0?1?01000?0011202000000003001011000000000000001000102300200?00?000001011100000210001111020010?00?000001000201000?2??????0?0110110000030000003?0000002001
Androctonus_australis 2000011001012020????000?10???0??????000???0?0012?070010110010????0001???????11?0000?0000002?????13??0?1?01000?0011202000000003001011000000000000001000102300200?00?000001011101000210001111020010?00?000001000201000?2??????0?0110110000030000003?0000002001
Proscorpius_osborni 20?0000?01?12000????000??0???0??????000???0?001???700???10010????0001???????11?0000?0000002?????13??0?1?01000?0011202000????030?1011?0?00??00?0000?000102300200?00?000001011101000210?00??1020010?00?00000100?201000?2??????0?00?????0000300000?3?0000002001
Palaeophonus_nuncius 20?0011?01?12000????000??0???0??????000???0?00????700???10010????0001???????11?0000?0000002?????13??0?1?01000??01120200?????030?1011?0000???0?0000?000101300??0?00?000001011?????0??????????2?010?00?00000100?201000?2?????????????????00300000?3?0000002001
Caddo_agilis     200001010102???0????000?10???0??????000???0?0012?0100???10000????0001???????????000?0000002?????0???0?1?01000?0011202000100003000?0?000000000000011000102300200?00?00000101110100020000111102000???0????00100020100??2??????0?000000001??30000006?0?00002000
Chileogovea_oedipus 20000?01??0????0????000?10???0??????000???0?0012?0100???10000????0001???????????000?0000002?????0???0?1?01000?0011202000100003000?0?000000000000000000102300200?00?00000101110100021000111102000???0????00100020100??2??????0?000000001??30000006?0?00002000
Cyphophthalmus_duricorius 20000?01??0????0????000?10???0??????000???0?0012?0100???10000????0001???????????000?0000002?????0???0?1?01000?0011202000100003000?0?000000000000000000102300200?00?00000101110100021000111102000???0????00100020100??2??????0?000000001??30000006?0?00002000
Gonyleptes_horridus 200000010102???0????000?10???0??????000???0?0012?0100???10000????0001???????????000?0000002?????0???0?1?01000?001120200010000300112?000000000000011000102300200?00?00000101110100020000111102000???0????00100020100??2??????0?000000001??30000006?0?00001000
Leiobunum_rotundum 200001010102???0????000?10???0??????000???0?0012?0100???10000????0001???????????000?0000002?????0???0?1?01000?0011202000100003000?0?000000000000011000102300200?00?00000101110100020000111102000???0????00100020100??2??????0?000000001??30000006?0?00002000
Sclerobunus_robustus 200000010102???0????000?10???0??????000???0?0012?0100???10000????0001???????????000?0000002?????0???0?1?01000?001120200010000300112?000000000000011000102300200?00?00000101110100020000111102000???0????00100020100??2??????0?000000001??30000006?0?00002000
Allothrombium_simoni {12}00001001?010020????000?10???0??????000???0?0002?0?00?????000?????001???????????000?00000?2?????0???0?1?01000?0010202200000003000?0?001000000000000000102300200?00?00000102??????02010000?102000???0????0?1300201????2??????0?100000004??30000005??????02000
Amblyomma_americanum {02}00000001?010020????000?10???0??????000???0?0002?0600?????000?????001???????????000?00????2?????0???0?1?01000?0010202200000003000?0?001000000000000000102300200?00?00000102??????02010000?102000???0????0?1300201????2??????0?100000003??30000005??????02000
Neocarus_texanus 200000001?011020????000?10???0??????000???0?0002?0200???10000????0001???????????000?0000002?????0???0?1?01000?0010202200000003000?0?001000001000010000102300200?00?00000102??????02010000?102000???0????0?130020100??2??????0?100000005??30000005??????02000
Cryptocellus_goodnighti 200100001?010030????000?10???0??????000???0?0012?0721???10000????0001???????00?0000?01101?2?????0???0?1?01001?0010232000000003000?10001000100000010000102300200?00?0000010111010002211000?102000???0????001100201000?2??????00?000000030030000005??????02000
Poliochera_punctulata 2001000?1?010020????000??0???0??????000???0?0012??7?1???10000????0001???????00?0000?01101?2?????0???0?1?01001?0010232???????03?00?????1?00?00??????00010?3??20???0????????11101000221?000?10?000???0????0?????2??000?2??????00?0?????0???300000?5??????02000
Ricinoides_atewa 200100101?010030????000?10???0??????000???0?0012?0721???10000????0001???????00?0000?01101?2?????0???0?1?01001?0010232000000003000?10001000100000010000102300200?00?0000010111010002211000?102000???0????001100201000?2??????00?000000030030000005??????02000
Anthracomartus_hindi 22?0001001012020????000??0???0??????000???0?0012?0701???10000????0001???????05?0000?1000002?????????0?1?01001?00102???0?????030?0???00000??00000?0?000102300200?00?000001011102000201?01101020?0???0????00100?201000?2??????11?0????00000300000?5??????02000
Eophrynus_prestvicii 22?0001001012020????000??0???0??????000???0?0012?0701???10000????0001???????05?0000?10000010??????200?1?001?1100102???0?????030?0???00000??00000?0?000102300200?00?000001011102000201?000?1020?0???0????00100?201000?2??????11?0????00000300000?5??????01000
Gilboarachne_griersoni 22?0000001012020????000?10???0??????000???0?0012?0701???10000????0001???????05?0000?1000002?????13??0?1?01001?0010232100????030?0???00000??00000?0?000102300200?00?000001011100000201?000?102010???0????00??00201000?2??????11?0110000000300000?5??????02000
Palaeocharinus_sp. 22?0000001012020????000?10???0??????000???0?0012?0701???10000????0021???????05?0000?1000002?????13??0?1?01001?00102321000000030?0?1000000?100000000000102300200?00?000001011100000201?000?102000???0????001000201000?2??????1110110000000300000?5??????02000
Mesotarbus_peteri 20?0001?01014020????000?10???0??????000???0?0012?0200???10000????0001???????04??000?0000112?????0???0?1?01000??010????0?????03??0?????000???0?0??0?10010?3??200?00?00?????11101010201?000?10?000???0????00??0?2?1000?2??????0??0????00200300000?5??????02000
Plesiosiro_madeleyi 21?0001?01012021?00?000?10???0??????000???0?0012?0700???10000????0021???????05?0000?0000002?????0???0?1?01000??010232?0?????03??0?????000???0?0??1?10010?3??200?00?000001?11101010201?000?10?000???0????00??0?2?1000?2??????1??0????00?00300000?5??????02000
Eukoenenia_mirabilis {12}00001001?02???0????000?10???0??????000???0?0012?0200???10000????0001???????00?0000?0000002?????0???0?1?01000?0011202000000003000?0?000000100000010000102300200?00?0000010111010002011000?102000???0????001300201000?2??????1?1000000000030000002???01102000
Prokoenenia_wheeleri {12}00001001?02???0????000?10???0??????000???0?0012?0200???10000????0001???????00?0000?0000002?????0???0?1?01000?0011202000000003000?0?000000100000010000102300200?00?0000010111010002011000?102000???0????001300201000?2??????1?1000000000030000002???01102000
Mastigoproctus_giganteus 21000000010120210000000?10???0??????000???0?0012?0700???10000????0001???????00?0000?0000002?????0???0?1?01000?001023210000000300102?001100111000010000102300200?00?0000010111040102211001?102000???0????001300211000?2??????112011000000030000012???01102000
Thelyphonus_caudatus 2100000001012020????000?10???0??????000???0?0012?0700???10000????0001???????00?0000?0000002?????0???0?1?01000?001023210000000300102?001100111000010000102300200?00?0000010111040102211001?102000???0????001300211000?2??????112011000000030000012???01102000
Hubbardia_pentapeltis {12}10001001?012020????000?10???0??????000???0?0012?0700???10000????0001???????00?0000?0000002?????0???0?1?01000?001023210000000300112?001100111000010000102300200?00?0000010111010102211000?102000???0????001300211000?2??????112010000000030000012???01002000
Schizomus_crassicaudatus {12}10001001?012020????000?10???0??????000???0?0012?0700???10000????0001???????00?0000?0000002?????0???0?1?01000?001023210000000300112?001100111000010000102300200?00?0000010111010102211000?102000???0????001300211000?2??????112010000000030000012???01002000
Permarachne_novokshonovi 2?????????0??????????????0??????????00???????012?0????????000?????????????????????0?000000??????????0?1???????00112331000?01030?0?0??00?????0?0??0?000102300200?00?00000101110?000201?000?102000???0????0?????20?00??2?????????0?????00??3000???2???011?????
Attercopus_filmbriunguis ??????????????????????????????????????????????????????????0???????????????????????????????????????????????????001?2331000001030?0?0?00??????0000000000102?????????????????1110100?????00??102000???0????0?????????????????????1?????10????0000002???01102000
Liphistius_malayanus 2000000001014020????000?10???0??????000???0?0012?0710???10000????0001???????????000?1000002?????0???0?1?01000?0010233100001103000?0?000000110100000000102300200?00?0000010111000002011000?102000???0????001300201????2??????111011001100030000005??????0200?
Aphonopelma_hentzi 2000000001014020????000?10???0??????000???0?0012?0710?????000??????0??????????????0?111111??????0???0?1?01000?0010233100001103000?0?000000110100000000102300200?00?0000010111000002011000?102000???0????001300201????2??????101011001100030000005??????0200?
Hypochilus_pococki 2000000001014020????000?10???0??????000???0?0012?0710?????000??????0??????????????0?111111??????0???0?1?01000?0010233110001103000?0?000000110100000000102300200?00?0000010111000002011000?102000???0????001300201????2??????101011001100030000005??????0200?
Cupienius_getazi 200000?001014020????000?10???0??????000???0?0012?0710?????000??????0??????????????0?111111??????0???0?1?01000?0010233110001103000?0?000000110100000000102300200?00?0000010111000002011000?102000???0????001300201????2??????101011001100030000005??????0200?
Neobisium_maritimum {12}00001001?012020????000?10???0??????000???0?0012??700???10000????0001???????????000?0000002?????0???0?1?01000?0010232201010003001011000000000000000000102300200?00?00000102??????02300001?102000???0????0013??21?00??2??????0?000000002??30000005??????0200?
Chelifer_cancroides {12}00001001?012020????000?10???0??????000???0?0012??700???10000????0001???????????000?0000002?????0???0?1?01000?00102322010100030010110000000000000?0000102300200?00?00000102??????02300001?102000???0????0013??21?00??2??????0?000000002??30000005??????0200?
Eremocosta_striata {12}00001000102???0????000?10???0??????000???0?0012??200???10000????0001???????????000?0000002?????0???0?1?01000?0011232201000003000?0?010000000000111000102300200?00?00000102??????02300000?102000???0????0013??21?00??2??????0?000000002??30000005??????0200?
Galeodes_armeniacus {12}00001000102???0????000?10???0??????000???0?0012??200???10000????0001???????????000?0000002?????0???0?1?010?0?0011232201000003000?0?010000000000111000102300200?00?00000102??????02300000?102000???0????0013??21?00??2??????0?000000002??30000005??????0200?
Phrynus_marginemaculatus 2100001001012020????000?10???0??????000???0?0012??700???10000????0001???????00?0000?0000002?????0???0?1?01000?001023210000000300102?100100110011010000102300200?00?0000010111010102011000?102000???0????001300211000?2??????111011000000030000015??????02000
Charinus_victori 2100000001012020????000?10???0??????000???0?0012??700???10000????0001???????00?0000?0000002?????0???0?1?01000?001023210000000300102?100100110011010000102300200?00?0000010111010101011000?102000???0????001300211000?2??????111011000000030000?15??????02000
Prolimulus_Woodwardi ????000?????????????0????11??0?0??????0?????0???????????????101???????????????????0??1111????1????????0?????????????????????0???????????????????????????????????????????????????????????????????????????????????????????????????????????????????12????1?????
Stilpnocephalus_pontebbanus ????002????????11???????????????????1?0?????1???????????????????????????????????????????????????????????????????????????????????????????????????????????????????????????????????????????????????????????????????????????????????????????????????????????????
;
end;

begin trees ; 
tree tnt_1 = [&U] 
(1,(((4,(2,3)),(6,(5,7))),((10,(8,9)),(11,(12,(14,((13,(15,16)),(18,((17,(((19,(22,(20,21))),(23,24)),(25,(44,(((((78,79),(80,(84,(83,((81,82),((85,(86,87)),(88,((89,90),(91,(92,(93,94))))))))))),((95,96),((97,98),((99,100),(101,(102,103)))))),((114,(115,(112,113))),((((116,120),(119,121)),(117,118)),(((132,(((124,(122,123)),(126,(125,127))),(134,135))),((131,(130,(128,129))),((133,(((136,137),(138,139)),(150,151))),((140,141),(142,(143,(144,145))))))),((146,147),(148,149)))))),(104,(105,(110,(106,((107,111),(108,109))))))))))),(43,(46,(45,(47,(((((32,(31,(28,(30,(26,((27,29),((39,40),(153,(152,(41,42)))))))))),(37,38)),(33,34)),(35,36)),(61,(62,((76,((70,(59,((63,(((53,(49,(48,51))),(54,(55,(56,(50,(57,58)))))),(64,71))),(65,66)))),(72,(67,((74,(52,(68,69))),(73,75)))))),(60,77))))))))))))))))));
tree tnt_2 = [&U] 
(1,((4,(2,3)),((6,(5,7)),((10,(8,9)),(11,(12,(14,((13,(15,16)),(18,((17,(((19,(22,(20,21))),(23,24)),(25,(44,(((((78,79),(80,(84,(83,((81,82),((85,(86,87)),(88,((89,90),(91,(92,(93,94))))))))))),((95,96),((97,98),((99,100),(101,(102,103)))))),((114,(115,(112,113))),((((116,120),(119,121)),(117,118)),(((132,(((124,(122,123)),(126,(125,127))),(134,135))),((130,(131,(128,129))),((133,(((136,137),(138,139)),(150,151))),((140,141),(142,(143,(144,145))))))),((146,147),(148,149)))))),(104,(105,((106,110),((107,111),(108,109)))))))))),(43,(47,(45,(46,((((32,(31,(28,(30,((26,(39,(153,(40,(152,(41,42)))))),(27,29)))))),((33,34),(37,38))),(35,36)),(61,(62,((76,(72,((70,(59,(63,((((49,(53,(48,51))),(54,(55,(56,(50,(57,58)))))),(64,71)),(65,66))))),(67,((52,(74,(68,69))),(73,75)))))),(60,77)))))))))))))))))));
tree tnt_3 = [&U] 
(1,(((4,(2,3)),((10,(8,9)),(11,(12,(14,((13,(15,16)),(18,((((17,(23,24)),(25,(44,(((((78,79),(80,(84,(83,((81,82),((85,(86,87)),(88,((89,90),(91,(92,(93,94))))))))))),((95,96),((97,98),((99,100),(101,(102,103)))))),((114,(115,(112,113))),((((116,120),(119,121)),(117,118)),(((132,(((124,(122,123)),(126,(125,127))),(134,135))),((131,(130,(128,129))),((133,(((136,137),(138,139)),(150,151))),((140,141),(142,(143,(144,145))))))),((146,147),(148,149)))))),(104,(105,(106,(110,((107,111),(108,109)))))))))),(19,(22,(20,21)))),(43,(47,(45,(46,((((32,(31,(28,(30,((26,(27,29)),(39,(40,(153,(152,(41,42)))))))))),((33,34),(37,38))),(35,36)),(61,(62,((76,((70,(59,(63,(((53,(49,(48,51))),((54,(55,(56,(50,(57,58))))),(64,71))),(65,66))))),(72,(67,(((52,74),(68,69)),(73,75)))))),(60,77))))))))))))))))),(6,(5,7))));
tree tnt_4 = [&U] 
(1,(((4,(2,3)),(6,(5,7))),((10,(8,9)),(11,(12,(14,((13,(15,16)),(18,((((17,(25,(44,(((((78,79),(80,(84,(83,((81,82),((85,(86,87)),(88,((89,90),(91,(92,(93,94))))))))))),((95,96),((97,98),((99,100),(101,(102,103)))))),((114,(115,(112,113))),((((116,120),(119,121)),(117,118)),(((132,(((124,(122,123)),(126,(125,127))),(134,135))),(((128,129),(130,131)),((133,(((136,137),(138,139)),(150,151))),((140,141),(142,(143,(144,145))))))),((146,147),(148,149)))))),(104,(105,((106,110),((107,111),(108,109))))))))),(23,24)),(19,(22,(20,21)))),(43,(45,(47,(46,(((((32,(31,(28,(30,((26,(27,29)),(40,(39,(153,(41,(42,152)))))))))),(37,38)),(33,34)),(35,36)),(61,(62,((76,((72,(70,(59,(((((48,51),(49,53)),(54,(55,(56,(50,(57,58)))))),(64,71)),(63,(65,66)))))),(67,((52,(74,(68,69))),(73,75))))),(60,77))))))))))))))))));
tree tnt_5 = [&U] 
(1,(((4,(2,3)),(6,(5,7))),((10,(8,9)),(11,(12,(14,((13,(15,16)),(18,((((17,(23,24)),(25,(44,(((((78,79),(80,(84,(83,((81,82),((85,(86,87)),(88,((89,90),(91,(92,(93,94))))))))))),((95,96),((97,98),((99,100),(101,(102,103)))))),((114,(115,(112,113))),((((116,120),(119,121)),(117,118)),(((132,(((124,(122,123)),(126,(125,127))),(134,135))),((131,(130,(128,129))),((133,(((136,137),(138,139)),(150,151))),((140,141),(142,(143,(144,145))))))),((146,147),(148,149)))))),(104,(105,((106,110),((107,111),(108,109))))))))),(19,(22,(20,21)))),(43,(46,(45,(47,(((((32,(31,(28,(30,(26,((27,29),(39,(153,(40,(152,(41,42))))))))))),(37,38)),(33,34)),(35,36)),(61,(62,((76,(72,((70,(59,((((49,(53,(48,51))),(64,71)),(54,(55,(56,(50,(57,58)))))),(63,(65,66))))),(67,((52,(74,(68,69))),(73,75)))))),(60,77))))))))))))))))));
tree tnt_6 = [&U] 
(1,((4,(2,3)),((6,(5,7)),((10,(8,9)),(11,(12,(14,((13,(15,16)),(18,((((17,(23,24)),(25,(44,(((((78,79),(80,(84,(83,((81,82),((85,(86,87)),(88,((89,90),(91,(92,(93,94))))))))))),((95,96),((97,98),((99,100),(101,(102,103)))))),((114,(115,(112,113))),((((116,120),(119,121)),(117,118)),(((132,(((124,(122,123)),(126,(125,127))),(134,135))),((131,(130,(128,129))),((133,(((136,137),(138,139)),(150,151))),((140,141),(142,(143,(144,145))))))),((146,147),(148,149)))))),(104,(105,(110,(106,((107,111),(108,109)))))))))),(19,(22,(20,21)))),(43,(47,(45,(46,((((32,(31,(28,(30,(26,((27,29),((39,40),(153,(152,(41,42)))))))))),((33,34),(37,38))),(35,36)),(61,(62,((76,(72,((70,(59,(63,((((53,(49,(48,51))),(54,(55,(56,(50,(57,58)))))),(64,71)),(65,66))))),(67,((74,(52,(68,69))),(73,75)))))),(60,77)))))))))))))))))));
tree tnt_7 = [&U] 
(1,((4,(2,3)),(6,(5,7)),((10,(8,9)),(11,(12,(14,((13,(15,16)),(18,((17,(19,(22,(20,21))),(23,24),(25,(44,(((((78,79),(80,(84,(83,((81,82),((85,(86,87)),(88,((89,90),(91,(92,(93,94))))))))))),((95,96),((97,98),((99,100),(101,(102,103)))))),((114,(115,(112,113))),((((116,120),(119,121)),(117,118)),(((132,(((124,(122,123)),(126,(125,127))),(134,135))),((130,131,(128,129)),((133,(((136,137),(138,139)),(150,151))),((140,141),(142,(143,(144,145))))))),((146,147),(148,149)))))),(104,(105,(106,110,((107,111),(108,109))))))))),(43,(45,46,47,((((32,(31,(28,(30,(26,(27,29),(39,40,153,(41,42,152))))))),(33,34),(37,38)),(35,36)),(61,(62,((76,(72,(70,(59,(63,((49,53,(48,51)),(54,(55,(56,(50,(57,58))))),(64,71)),(65,66)))),(67,((52,74,(68,69)),(73,75))))),(60,77))))))))))))))));

end ; 
