# Supplementary material for: A revision of Prolimulus woodwardi Fritsch, 1899 with comparison to other highly paedomorphic belinurids
Source: PeerJ. 2021 Mar 8;9:e10980. doi: 10.7717/peerj.10980 (PMC7950201; doi:10.7717/peerj.10980)
Supplement: Supplemental Information 2 [file peerj-09-10980-s002.tps]

LM=4
3444.00000 2198.00000
2862.00000 2107.00000
2887.00000 1876.00000
2397.00000 2096.00000
CURVES=1
POINTS=40
3440.00000 2192.00000
3440.00000 2171.00000
3439.00000 2151.00000
3439.00000 2130.00000
3439.00000 2109.00000
3438.00000 2089.00000
3438.00000 2068.00000
3428.00000 2050.00000
3416.00000 2033.00000
3404.00000 2016.00000
3393.00000 1999.00000
3381.00000 1982.00000
3369.00000 1965.00000
3357.00000 1948.00000
3346.00000 1931.00000
3334.00000 1914.00000
3322.00000 1897.00000
3311.00000 1880.00000
3294.00000 1868.00000
3276.00000 1858.00000
3258.00000 1848.00000
3240.00000 1838.00000
3222.00000 1828.00000
3204.00000 1818.00000
3186.00000 1807.00000
3165.00000 1806.00000
3145.00000 1806.00000
3124.00000 1806.00000
3103.00000 1806.00000
3082.00000 1806.00000
3062.00000 1806.00000
3041.00000 1806.00000
3020.00000 1806.00000
3000.00000 1806.00000
2983.00000 1818.00000
2965.00000 1829.00000
2948.00000 1841.00000
2931.00000 1853.00000
2914.00000 1864.00000
2897.00000 1876.00000
IMAGE=Alanops.magnificus.SOT001784.NEF
ID=0 
SCALE=0.001182
LM=4
1850.00000 2839.00000
1674.00000 2455.00000
1833.00000 2363.00000
1438.00000 2019.00000
CURVES=1
POINTS=40
1855.00000 2824.00000
1871.00000 2815.00000
1886.00000 2807.00000
1902.00000 2798.00000
1917.00000 2790.00000
1933.00000 2781.00000
1945.00000 2769.00000
1954.00000 2754.00000
1964.00000 2739.00000
1973.00000 2724.00000
1983.00000 2709.00000
1991.00000 2693.00000
1997.00000 2677.00000
2003.00000 2660.00000
2008.00000 2643.00000
2014.00000 2627.00000
2020.00000 2610.00000
2026.00000 2593.00000
2030.00000 2576.00000
2032.00000 2558.00000
2034.00000 2541.00000
2035.00000 2523.00000
2037.00000 2505.00000
2039.00000 2488.00000
2041.00000 2470.00000
2034.00000 2454.00000
2026.00000 2438.00000
2019.00000 2422.00000
2011.00000 2406.00000
2004.00000 2389.00000
1991.00000 2379.00000
1975.00000 2371.00000
1959.00000 2363.00000
1943.00000 2355.00000
1927.00000 2347.00000
1911.00000 2344.00000
1894.00000 2349.00000
1877.00000 2354.00000
1860.00000 2359.00000
1843.00000 2364.00000
IMAGE=Alanops.magnificus.SOT001951.JPG
ID=1 
SCALE=0.001152
LM=4
1776.00000 1527.00000
1664.00000 1979.00000
1466.00000 1927.00000
1510.00000 2415.00000
CURVES=1
POINTS=40
1773.00000 1528.00000
1754.00000 1525.00000
1734.00000 1521.00000
1715.00000 1518.00000
1695.00000 1515.00000
1675.00000 1516.00000
1656.00000 1516.00000
1636.00000 1517.00000
1616.00000 1517.00000
1597.00000 1518.00000
1577.00000 1519.00000
1558.00000 1525.00000
1539.00000 1530.00000
1520.00000 1536.00000
1501.00000 1541.00000
1482.00000 1547.00000
1464.00000 1554.00000
1449.00000 1566.00000
1433.00000 1578.00000
1417.00000 1590.00000
1402.00000 1602.00000
1389.00000 1617.00000
1377.00000 1633.00000
1366.00000 1649.00000
1354.00000 1665.00000
1350.00000 1683.00000
1350.00000 1703.00000
1349.00000 1723.00000
1349.00000 1743.00000
1352.00000 1762.00000
1355.00000 1782.00000
1357.00000 1801.00000
1363.00000 1820.00000
1373.00000 1837.00000
1383.00000 1853.00000
1395.00000 1869.00000
1410.00000 1881.00000
1426.00000 1894.00000
1441.00000 1906.00000
1455.00000 1920.00000
IMAGE=Alanops.magnificus.SOT013446.JPG
ID=3 
SCALE=0.001342
LM=4
4344.00000 1679.00000
4294.00000 2157.00000
4049.00000 2106.00000
4173.00000 2596.00000
CURVES=1
POINTS=40
4334.00000 1671.00000
4317.00000 1674.00000
4300.00000 1677.00000
4283.00000 1680.00000
4266.00000 1683.00000
4249.00000 1686.00000
4232.00000 1690.00000
4215.00000 1694.00000
4200.00000 1702.00000
4184.00000 1710.00000
4169.00000 1718.00000
4154.00000 1726.00000
4138.00000 1734.00000
4123.00000 1742.00000
4108.00000 1750.00000
4093.00000 1758.00000
4080.00000 1769.00000
4067.00000 1782.00000
4055.00000 1794.00000
4043.00000 1806.00000
4031.00000 1818.00000
4018.00000 1831.00000
4006.00000 1843.00000
3996.00000 1856.00000
3989.00000 1873.00000
3983.00000 1889.00000
3977.00000 1905.00000
3970.00000 1921.00000
3967.00000 1937.00000
3972.00000 1954.00000
3976.00000 1971.00000
3980.00000 1988.00000
3984.00000 2004.00000
3988.00000 2021.00000
3993.00000 2038.00000
4003.00000 2052.00000
4013.00000 2066.00000
4023.00000 2080.00000
4035.00000 2093.00000
4047.00000 2105.00000
IMAGE=Alanops.magnificus.SOT088526.JPG
ID=4 
SCALE=0.001362
LM=4
2403.00000 2354.00000
2361.00000 1693.00000
2682.00000 1669.00000
2364.00000 1217.00000
CURVES=1
POINTS=40
2415.00000 2351.00000
2453.00000 2344.00000
2491.00000 2337.00000
2530.00000 2330.00000
2568.00000 2323.00000
2606.00000 2315.00000
2642.00000 2300.00000
2677.00000 2285.00000
2713.00000 2271.00000
2749.00000 2256.00000
2785.00000 2241.00000
2821.00000 2227.00000
2855.00000 2208.00000
2885.00000 2184.00000
2915.00000 2159.00000
2944.00000 2134.00000
2970.00000 2105.00000
2987.00000 2070.00000
3004.00000 2035.00000
3021.00000 2000.00000
3037.00000 1965.00000
3054.00000 1931.00000
3062.00000 1893.00000
3065.00000 1855.00000
3067.00000 1816.00000
3069.00000 1777.00000
3068.00000 1738.00000
3064.00000 1700.00000
3060.00000 1661.00000
3056.00000 1622.00000
3030.00000 1607.00000
2994.00000 1620.00000
2957.00000 1634.00000
2919.00000 1640.00000
2881.00000 1647.00000
2843.00000 1654.00000
2804.00000 1658.00000
2765.00000 1661.00000
2727.00000 1663.00000
2688.00000 1666.00000
IMAGE=Bellinurus.arcuatus.AM.F29886.JPG
ID=8 
SCALE=0.000976
LM=4
533.00000 2491.00000
984.00000 2159.00000
780.00000 1897.00000
1418.00000 1813.00000
CURVES=1
POINTS=40
535.00000 2480.00000
496.00000 2447.00000
458.00000 2414.00000
419.00000 2381.00000
388.00000 2341.00000
359.00000 2299.00000
331.00000 2257.00000
310.00000 2211.00000
297.00000 2162.00000
284.00000 2113.00000
271.00000 2064.00000
274.00000 2013.00000
276.00000 1962.00000
279.00000 1911.00000
282.00000 1860.00000
299.00000 1813.00000
320.00000 1767.00000
341.00000 1721.00000
367.00000 1677.00000
396.00000 1635.00000
424.00000 1593.00000
452.00000 1550.00000
479.00000 1507.00000
505.00000 1463.00000
530.00000 1419.00000
554.00000 1374.00000
581.00000 1332.00000
612.00000 1349.00000
614.00000 1399.00000
604.00000 1449.00000
598.00000 1499.00000
597.00000 1550.00000
603.00000 1600.00000
621.00000 1647.00000
640.00000 1695.00000
665.00000 1738.00000
697.00000 1778.00000
729.00000 1817.00000
759.00000 1858.00000
788.00000 1900.00000
IMAGE=Bellinurus.baldwini.NHMUK_In_18572.tif
ID=9 
SCALE=0.008690
LM=4
1997.00000 1303.00000
2046.00000 1682.00000
2278.00000 1639.00000
2124.00000 2004.00000
CURVES=1
POINTS=40
2009.00000 1299.00000
2046.00000 1289.00000
2084.00000 1282.00000
2122.00000 1286.00000
2161.00000 1290.00000
2199.00000 1295.00000
2238.00000 1299.00000
2276.00000 1303.00000
2313.00000 1315.00000
2350.00000 1326.00000
2387.00000 1338.00000
2424.00000 1349.00000
2451.00000 1377.00000
2476.00000 1406.00000
2502.00000 1435.00000
2523.00000 1467.00000
2541.00000 1502.00000
2559.00000 1536.00000
2577.00000 1570.00000
2595.00000 1605.00000
2613.00000 1639.00000
2631.00000 1673.00000
2649.00000 1707.00000
2667.00000 1742.00000
2686.00000 1776.00000
2704.00000 1810.00000
2704.00000 1842.00000
2675.00000 1819.00000
2654.00000 1787.00000
2634.00000 1754.00000
2613.00000 1721.00000
2592.00000 1688.00000
2557.00000 1673.00000
2521.00000 1659.00000
2485.00000 1648.00000
2446.00000 1647.00000
2407.00000 1646.00000
2368.00000 1646.00000
2330.00000 1645.00000
2291.00000 1644.00000
IMAGE=Bellinurus.bellulus.NHMUK_34889.CR2
ID=10 
SCALE=0.002016
LM=4
4294.00000 4315.00000
4155.00000 3722.00000
4493.00000 3471.00000
4121.00000 3225.00000
CURVES=1
POINTS=40
4310.00000 4315.00000
4349.00000 4299.00000
4388.00000 4283.00000
4427.00000 4267.00000
4466.00000 4251.00000
4503.00000 4233.00000
4525.00000 4198.00000
4548.00000 4162.00000
4571.00000 4127.00000
4593.00000 4091.00000
4616.00000 4056.00000
4637.00000 4020.00000
4651.00000 3980.00000
4664.00000 3940.00000
4678.00000 3901.00000
4692.00000 3861.00000
4706.00000 3821.00000
4720.00000 3782.00000
4734.00000 3742.00000
4747.00000 3702.00000
4758.00000 3662.00000
4766.00000 3620.00000
4773.00000 3579.00000
4781.00000 3538.00000
4788.00000 3496.00000
4796.00000 3455.00000
4804.00000 3414.00000
4810.00000 3372.00000
4814.00000 3330.00000
4808.00000 3294.00000
4782.00000 3302.00000
4769.00000 3342.00000
4757.00000 3382.00000
4729.00000 3412.00000
4697.00000 3440.00000
4658.00000 3450.00000
4617.00000 3455.00000
4575.00000 3460.00000
4534.00000 3468.00000
4495.00000 3484.00000
IMAGE=Bellinurus.carwayensis.NMW_29.197.G3.JPG
ID=12 
SCALE=0.001222
LM=4
2865.00000 2009.00000
3024.00000 1762.00000
3162.00000 1845.00000
3150.00000 1563.00000
CURVES=1
POINTS=40
2870.00000 2011.00000
2888.00000 2020.00000
2906.00000 2028.00000
2924.00000 2037.00000
2942.00000 2046.00000
2961.00000 2051.00000
2981.00000 2056.00000
3000.00000 2061.00000
3019.00000 2067.00000
3039.00000 2068.00000
3058.00000 2063.00000
3077.00000 2057.00000
3096.00000 2052.00000
3116.00000 2046.00000
3131.00000 2034.00000
3147.00000 2021.00000
3162.00000 2009.00000
3178.00000 1996.00000
3194.00000 1983.00000
3209.00000 1971.00000
3225.00000 1958.00000
3240.00000 1946.00000
3253.00000 1930.00000
3265.00000 1914.00000
3278.00000 1899.00000
3290.00000 1883.00000
3303.00000 1867.00000
3315.00000 1852.00000
3328.00000 1836.00000
3327.00000 1816.00000
3326.00000 1796.00000
3311.00000 1805.00000
3294.00000 1817.00000
3277.00000 1828.00000
3261.00000 1839.00000
3242.00000 1846.00000
3223.00000 1853.00000
3204.00000 1859.00000
3187.00000 1849.00000
3169.00000 1840.00000
IMAGE=Bellinurus.grandaevus..GSCI12804b.jpg
ID=13 
SCALE=0.000551
LM=4
2809.00000 2497.00000
3043.00000 2042.00000
3439.00000 2174.00000
3269.00000 1519.00000
CURVES=1
POINTS=40
2813.00000 2493.00000
2860.00000 2514.00000
2907.00000 2536.00000
2954.00000 2557.00000
3002.00000 2579.00000
3049.00000 2600.00000
3097.00000 2617.00000
3148.00000 2615.00000
3200.00000 2613.00000
3252.00000 2611.00000
3304.00000 2610.00000
3354.00000 2604.00000
3394.00000 2571.00000
3435.00000 2539.00000
3475.00000 2507.00000
3515.00000 2474.00000
3555.00000 2442.00000
3591.00000 2404.00000
3623.00000 2364.00000
3656.00000 2323.00000
3688.00000 2283.00000
3720.00000 2243.00000
3753.00000 2202.00000
3783.00000 2160.00000
3812.00000 2118.00000
3842.00000 2075.00000
3871.00000 2032.00000
3888.00000 1985.00000
3859.00000 2013.00000
3828.00000 2055.00000
3793.00000 2092.00000
3756.00000 2129.00000
3720.00000 2165.00000
3682.00000 2200.00000
3643.00000 2235.00000
3597.00000 2258.00000
3548.00000 2275.00000
3507.00000 2246.00000
3467.00000 2214.00000
3426.00000 2182.00000
IMAGE=Bellinurus.grandaevus.GSCI12805.jpg
ID=16 
SCALE=0.000470
LM=4
3091.00000 3399.00000
4139.00000 3476.00000
4334.00000 2523.00000
5179.00000 3468.00000
CURVES=1
POINTS=40
3083.00000 3384.00000
3084.00000 3310.00000
3086.00000 3236.00000
3091.00000 3163.00000
3130.00000 3099.00000
3169.00000 3036.00000
3207.00000 2973.00000
3246.00000 2909.00000
3289.00000 2849.00000
3336.00000 2792.00000
3384.00000 2735.00000
3431.00000 2678.00000
3479.00000 2621.00000
3526.00000 2564.00000
3574.00000 2507.00000
3629.00000 2457.00000
3684.00000 2408.00000
3740.00000 2359.00000
3796.00000 2310.00000
3859.00000 2272.00000
3923.00000 2234.00000
3991.00000 2210.00000
4065.00000 2202.00000
4139.00000 2194.00000
4212.00000 2186.00000
4286.00000 2178.00000
4360.00000 2168.00000
4433.00000 2157.00000
4506.00000 2146.00000
4580.00000 2138.00000
4654.00000 2141.00000
4727.00000 2148.00000
4700.00000 2192.00000
4640.00000 2236.00000
4579.00000 2278.00000
4516.00000 2317.00000
4457.00000 2363.00000
4400.00000 2410.00000
4347.00000 2460.00000
4315.00000 2527.00000
IMAGE=Bellinurus.konigianus.L8186e.tif
ID=21 
SCALE=0.001038
LM=4
4273.00000 1172.00000
3343.00000 1485.00000
3501.00000 2007.00000
2629.00000 1731.00000
CURVES=1
POINTS=40
4280.00000 1191.00000
4291.00000 1274.00000
4303.00000 1356.00000
4314.00000 1439.00000
4325.00000 1521.00000
4337.00000 1604.00000
4334.00000 1686.00000
4328.00000 1770.00000
4322.00000 1853.00000
4309.00000 1933.00000
4267.00000 2006.00000
4226.00000 2078.00000
4185.00000 2150.00000
4143.00000 2223.00000
4086.00000 2280.00000
4018.00000 2328.00000
3949.00000 2375.00000
3880.00000 2422.00000
3812.00000 2469.00000
3743.00000 2516.00000
3674.00000 2563.00000
3602.00000 2604.00000
3524.00000 2633.00000
3446.00000 2662.00000
3368.00000 2691.00000
3290.00000 2720.00000
3211.00000 2747.00000
3197.00000 2732.00000
3266.00000 2685.00000
3335.00000 2639.00000
3404.00000 2592.00000
3472.00000 2545.00000
3541.00000 2498.00000
3603.00000 2444.00000
3641.00000 2372.00000
3644.00000 2289.00000
3647.00000 2206.00000
3627.00000 2126.00000
3589.00000 2057.00000
3515.00000 2018.00000
IMAGE=Bellinurus.lacoei.USNM.38860.JPG
ID=22 
SCALE=0.009391
LM=4
2195.00000 1746.00000
2787.00000 1742.00000
2802.00000 1533.00000
3343.00000 1772.00000
CURVES=1
POINTS=40
2184.00000 1731.00000
2191.00000 1675.00000
2197.00000 1620.00000
2204.00000 1564.00000
2216.00000 1509.00000
2231.00000 1455.00000
2245.00000 1401.00000
2260.00000 1347.00000
2274.00000 1292.00000
2318.00000 1260.00000
2366.00000 1230.00000
2414.00000 1201.00000
2461.00000 1171.00000
2510.00000 1144.00000
2563.00000 1126.00000
2617.00000 1109.00000
2670.00000 1091.00000
2723.00000 1074.00000
2777.00000 1056.00000
2830.00000 1039.00000
2884.00000 1024.00000
2940.00000 1020.00000
2996.00000 1016.00000
3052.00000 1012.00000
3108.00000 1008.00000
3158.00000 1025.00000
3103.00000 1037.00000
3048.00000 1049.00000
2994.00000 1065.00000
2941.00000 1081.00000
2887.00000 1098.00000
2837.00000 1121.00000
2795.00000 1158.00000
2788.00000 1214.00000
2781.00000 1270.00000
2776.00000 1325.00000
2778.00000 1382.00000
2780.00000 1438.00000
2793.00000 1491.00000
2813.00000 1544.00000
IMAGE=Bellinurus.lunatus.NHMUK_I_2754.JPG
ID=27 
SCALE=0.002247
LM=4
1060.00000 1810.00000
1502.00000 1501.00000
1412.00000 1324.00000
1875.00000 1225.00000
CURVES=1
POINTS=40
1054.00000 1813.00000
1039.00000 1772.00000
1024.00000 1731.00000
1009.00000 1690.00000
994.00000 1650.00000
991.00000 1606.00000
988.00000 1563.00000
985.00000 1519.00000
990.00000 1477.00000
1002.00000 1435.00000
1015.00000 1393.00000
1027.00000 1352.00000
1039.00000 1310.00000
1060.00000 1272.00000
1085.00000 1236.00000
1109.00000 1200.00000
1133.00000 1164.00000
1158.00000 1128.00000
1182.00000 1092.00000
1206.00000 1056.00000
1231.00000 1020.00000
1256.00000 984.00000
1281.00000 949.00000
1306.00000 913.00000
1331.00000 877.00000
1363.00000 848.00000
1396.00000 819.00000
1413.00000 823.00000
1399.00000 864.00000
1381.00000 903.00000
1361.00000 942.00000
1344.00000 982.00000
1328.00000 1023.00000
1312.00000 1063.00000
1306.00000 1106.00000
1310.00000 1147.00000
1330.00000 1186.00000
1351.00000 1224.00000
1371.00000 1263.00000
1392.00000 1301.00000
IMAGE=Bellinurus.sustai.MMO.B.976.JPG
ID=32 
SCALE=0.002247
LM=4
4534.00000 295.00000
4632.00000 1773.00000
5501.00000 1743.00000
4651.00000 3233.00000
CURVES=1
POINTS=40
4540.00000 277.00000
4673.00000 274.00000
4806.00000 271.00000
4938.00000 284.00000
5071.00000 297.00000
5203.00000 310.00000
5332.00000 335.00000
5450.00000 396.00000
5568.00000 457.00000
5687.00000 519.00000
5797.00000 590.00000
5879.00000 694.00000
5962.00000 798.00000
6045.00000 902.00000
6128.00000 1006.00000
6201.00000 1116.00000
6259.00000 1236.00000
6318.00000 1356.00000
6376.00000 1475.00000
6432.00000 1596.00000
6482.00000 1719.00000
6534.00000 1842.00000
6595.00000 1959.00000
6658.00000 2077.00000
6726.00000 2191.00000
6800.00000 2301.00000
6847.00000 2416.00000
6786.00000 2430.00000
6681.00000 2348.00000
6605.00000 2240.00000
6532.00000 2129.00000
6458.00000 2018.00000
6380.00000 1910.00000
6290.00000 1816.00000
6158.00000 1803.00000
6026.00000 1791.00000
5893.00000 1778.00000
5760.00000 1769.00000
5628.00000 1759.00000
5495.00000 1749.00000
IMAGE=Bellinurus.triloitoides.LL11267.tif
ID=35 
SCALE=0.004259
LM=4
2997.00000 1658.00000
2766.00000 1664.00000
2772.00000 1786.00000
2517.00000 1660.00000
CURVES=1
POINTS=40
2995.00000 1657.00000
2991.00000 1683.00000
2988.00000 1708.00000
2984.00000 1734.00000
2973.00000 1756.00000
2955.00000 1775.00000
2938.00000 1794.00000
2921.00000 1813.00000
2904.00000 1833.00000
2886.00000 1852.00000
2868.00000 1870.00000
2844.00000 1879.00000
2820.00000 1888.00000
2796.00000 1896.00000
2771.00000 1905.00000
2747.00000 1914.00000
2723.00000 1923.00000
2698.00000 1932.00000
2673.00000 1936.00000
2647.00000 1938.00000
2622.00000 1939.00000
2596.00000 1941.00000
2570.00000 1943.00000
2544.00000 1944.00000
2518.00000 1942.00000
2515.00000 1939.00000
2541.00000 1934.00000
2566.00000 1933.00000
2592.00000 1932.00000
2618.00000 1932.00000
2644.00000 1931.00000
2670.00000 1930.00000
2693.00000 1920.00000
2717.00000 1909.00000
2739.00000 1896.00000
2750.00000 1874.00000
2757.00000 1849.00000
2763.00000 1824.00000
2767.00000 1798.00000
2772.00000 1773.00000
IMAGE=Bellinurus.truemani.SMF.Viii.314.JPG
ID=38 
SCALE=0.003226
LM=4
2212.00000 1131.00000
2334.00000 1699.00000
2614.00000 1629.00000
2444.00000 2200.00000
CURVES=1
POINTS=40
2220.00000 1124.00000
2271.00000 1121.00000
2321.00000 1118.00000
2372.00000 1115.00000
2422.00000 1113.00000
2473.00000 1115.00000
2523.00000 1116.00000
2574.00000 1118.00000
2625.00000 1119.00000
2674.00000 1128.00000
2721.00000 1146.00000
2769.00000 1163.00000
2817.00000 1180.00000
2861.00000 1204.00000
2900.00000 1236.00000
2940.00000 1268.00000
2979.00000 1299.00000
3019.00000 1331.00000
3063.00000 1355.00000
3109.00000 1376.00000
3155.00000 1397.00000
3201.00000 1418.00000
3247.00000 1439.00000
3287.00000 1465.00000
3286.00000 1505.00000
3239.00000 1486.00000
3192.00000 1467.00000
3145.00000 1449.00000
3098.00000 1430.00000
3050.00000 1415.00000
2999.00000 1417.00000
2949.00000 1418.00000
2899.00000 1425.00000
2849.00000 1436.00000
2800.00000 1448.00000
2766.00000 1485.00000
2733.00000 1523.00000
2700.00000 1561.00000
2660.00000 1593.00000
2621.00000 1625.00000
IMAGE=Euproops.anthrax.NHMUK_I_2750.CR2
ID=50 
SCALE=0.003609
LM=4
3764.00000 1890.00000
3813.00000 2753.00000
4331.00000 2722.00000
3893.00000 3609.00000
CURVES=1
POINTS=40
3776.00000 1890.00000
3853.00000 1880.00000
3929.00000 1870.00000
4006.00000 1860.00000
4082.00000 1873.00000
4159.00000 1886.00000
4235.00000 1899.00000
4311.00000 1913.00000
4380.00000 1946.00000
4448.00000 1984.00000
4515.00000 2022.00000
4583.00000 2059.00000
4624.00000 2124.00000
4662.00000 2191.00000
4700.00000 2258.00000
4738.00000 2326.00000
4775.00000 2394.00000
4787.00000 2470.00000
4799.00000 2546.00000
4810.00000 2623.00000
4822.00000 2699.00000
4834.00000 2776.00000
4846.00000 2852.00000
4858.00000 2929.00000
4870.00000 3005.00000
4882.00000 3082.00000
4894.00000 3158.00000
4866.00000 3161.00000
4847.00000 3086.00000
4829.00000 3010.00000
4810.00000 2935.00000
4792.00000 2860.00000
4773.00000 2785.00000
4751.00000 2712.00000
4690.00000 2665.00000
4617.00000 2643.00000
4543.00000 2650.00000
4472.00000 2680.00000
4399.00000 2705.00000
4325.00000 2728.00000
IMAGE=Euproops.danae.LL.3299A.tif
ID=56 
SCALE=0.000868
LM=4
2600.00000 3338.00000
4097.00000 3375.00000
3955.00000 4169.00000
5680.00000 3313.00000
CURVES=1
POINTS=40
2594.00000 3338.00000
2610.00000 3456.00000
2626.00000 3574.00000
2642.00000 3692.00000
2659.00000 3810.00000
2675.00000 3928.00000
2708.00000 4042.00000
2749.00000 4154.00000
2790.00000 4266.00000
2831.00000 4378.00000
2872.00000 4489.00000
2941.00000 4586.00000
3013.00000 4681.00000
3085.00000 4776.00000
3172.00000 4856.00000
3267.00000 4928.00000
3362.00000 5000.00000
3460.00000 5065.00000
3572.00000 5107.00000
3684.00000 5149.00000
3795.00000 5191.00000
3907.00000 5233.00000
4021.00000 5266.00000
4139.00000 5282.00000
4257.00000 5298.00000
4375.00000 5314.00000
4450.00000 5283.00000
4340.00000 5240.00000
4228.00000 5201.00000
4116.00000 5161.00000
4005.00000 5118.00000
3897.00000 5068.00000
3828.00000 4972.00000
3800.00000 4863.00000
3810.00000 4744.00000
3820.00000 4625.00000
3845.00000 4511.00000
3896.00000 4403.00000
3944.00000 4295.00000
3955.00000 4176.00000
IMAGE=Euproops.danae.LL.4294.tif
ID=57 
SCALE=0.001222
LM=4
2137.00000 753.00000
2677.00000 1830.00000
2151.00000 2132.00000
3206.00000 2853.00000
CURVES=1
POINTS=40
2129.00000 768.00000
2046.00000 806.00000
1964.00000 844.00000
1884.00000 887.00000
1816.00000 947.00000
1747.00000 1007.00000
1679.00000 1067.00000
1611.00000 1127.00000
1542.00000 1187.00000
1499.00000 1266.00000
1460.00000 1348.00000
1420.00000 1430.00000
1382.00000 1512.00000
1372.00000 1603.00000
1361.00000 1693.00000
1350.00000 1783.00000
1372.00000 1871.00000
1395.00000 1960.00000
1417.00000 2048.00000
1440.00000 2136.00000
1464.00000 2223.00000
1491.00000 2310.00000
1518.00000 2397.00000
1541.00000 2485.00000
1563.00000 2573.00000
1585.00000 2662.00000
1610.00000 2749.00000
1645.00000 2784.00000
1648.00000 2695.00000
1630.00000 2605.00000
1613.00000 2516.00000
1596.00000 2427.00000
1608.00000 2337.00000
1622.00000 2248.00000
1695.00000 2206.00000
1786.00000 2199.00000
1876.00000 2192.00000
1966.00000 2176.00000
2054.00000 2155.00000
2140.00000 2125.00000
IMAGE=Euproops.danae.USNM..697642.JPG
ID=64 
SCALE=0.006734
LM=4
2482.00000 279.00000
2670.00000 1525.00000
1997.00000 1540.00000
2747.00000 2514.00000
CURVES=1
POINTS=40
2471.00000 286.00000
2350.00000 301.00000
2229.00000 316.00000
2108.00000 331.00000
1994.00000 374.00000
1880.00000 417.00000
1765.00000 460.00000
1658.00000 516.00000
1559.00000 587.00000
1460.00000 659.00000
1361.00000 730.00000
1293.00000 827.00000
1241.00000 938.00000
1190.00000 1048.00000
1138.00000 1159.00000
1086.00000 1269.00000
1049.00000 1385.00000
1011.00000 1501.00000
974.00000 1618.00000
937.00000 1734.00000
926.00000 1855.00000
917.00000 1977.00000
909.00000 2099.00000
911.00000 2220.00000
920.00000 2342.00000
939.00000 2288.00000
960.00000 2167.00000
982.00000 2047.00000
1003.00000 1927.00000
1046.00000 1813.00000
1091.00000 1700.00000
1135.00000 1586.00000
1192.00000 1479.00000
1275.00000 1412.00000
1392.00000 1447.00000
1510.00000 1473.00000
1632.00000 1483.00000
1754.00000 1493.00000
1874.00000 1515.00000
1993.00000 1540.00000
IMAGE=Euproops.danae.USNM.38835.JPG
ID=66 
SCALE=0.001617
LM=4
2177.00000 3334.00000
2394.00000 2165.00000
3019.00000 2290.00000
2486.00000 1187.00000
CURVES=1
POINTS=40
2177.00000 3330.00000
2271.00000 3334.00000
2364.00000 3338.00000
2458.00000 3342.00000
2552.00000 3346.00000
2645.00000 3347.00000
2739.00000 3339.00000
2832.00000 3330.00000
2925.00000 3322.00000
3016.00000 3300.00000
3106.00000 3273.00000
3195.00000 3245.00000
3280.00000 3209.00000
3352.00000 3149.00000
3424.00000 3089.00000
3496.00000 3029.00000
3559.00000 2959.00000
3620.00000 2888.00000
3673.00000 2813.00000
3692.00000 2721.00000
3711.00000 2630.00000
3730.00000 2538.00000
3747.00000 2446.00000
3762.00000 2353.00000
3777.00000 2261.00000
3791.00000 2168.00000
3806.00000 2075.00000
3820.00000 1983.00000
3798.00000 2015.00000
3760.00000 2101.00000
3722.00000 2187.00000
3681.00000 2271.00000
3641.00000 2356.00000
3556.00000 2379.00000
3463.00000 2368.00000
3369.00000 2357.00000
3279.00000 2332.00000
3189.00000 2307.00000
3098.00000 2282.00000
3008.00000 2257.00000
IMAGE=Euproops.danae.YPM.IP.168001.jpg
ID=69 
SCALE=0.021272
LM=4
1802.00000 1841.00000
2718.00000 1838.00000
2784.00000 2463.00000
3754.00000 1724.00000
CURVES=1
POINTS=40
1806.00000 1860.00000
1811.00000 1969.00000
1815.00000 2079.00000
1820.00000 2188.00000
1825.00000 2297.00000
1829.00000 2406.00000
1854.00000 2512.00000
1891.00000 2615.00000
1928.00000 2718.00000
1976.00000 2815.00000
2032.00000 2909.00000
2123.00000 2970.00000
2214.00000 3030.00000
2306.00000 3090.00000
2399.00000 3145.00000
2504.00000 3177.00000
2609.00000 3209.00000
2713.00000 3241.00000
2818.00000 3273.00000
2924.00000 3296.00000
3033.00000 3309.00000
3142.00000 3323.00000
3251.00000 3331.00000
3360.00000 3334.00000
3469.00000 3332.00000
3579.00000 3330.00000
3516.00000 3305.00000
3411.00000 3274.00000
3305.00000 3247.00000
3198.00000 3221.00000
3092.00000 3195.00000
2986.00000 3169.00000
2884.00000 3129.00000
2783.00000 3087.00000
2706.00000 3015.00000
2721.00000 2906.00000
2737.00000 2798.00000
2759.00000 2691.00000
2776.00000 2583.00000
2776.00000 2474.00000
IMAGE=Euproops.danae.YPM.IP.168002.jpg
ID=70 
SCALE=0.001676
LM=4
3331.00000 937.00000
3184.00000 1867.00000
3787.00000 1864.00000
3188.00000 2834.00000
CURVES=1
POINTS=40
3335.00000 944.00000
3432.00000 952.00000
3528.00000 961.00000
3620.00000 991.00000
3709.00000 1029.00000
3799.00000 1066.00000
3888.00000 1104.00000
3973.00000 1151.00000
4057.00000 1198.00000
4135.00000 1254.00000
4189.00000 1334.00000
4243.00000 1414.00000
4298.00000 1495.00000
4351.00000 1576.00000
4391.00000 1664.00000
4431.00000 1753.00000
4471.00000 1841.00000
4512.00000 1929.00000
4548.00000 2019.00000
4578.00000 2111.00000
4607.00000 2204.00000
4637.00000 2296.00000
4662.00000 2390.00000
4675.00000 2485.00000
4661.00000 2514.00000
4634.00000 2421.00000
4608.00000 2327.00000
4580.00000 2234.00000
4547.00000 2143.00000
4514.00000 2052.00000
4481.00000 1961.00000
4429.00000 1880.00000
4368.00000 1805.00000
4304.00000 1732.00000
4218.00000 1713.00000
4122.00000 1727.00000
4030.00000 1754.00000
3942.00000 1796.00000
3854.00000 1836.00000
3765.00000 1875.00000
IMAGE=Euproops.danae.YPM.IP.168009.jpg
ID=72 
SCALE=0.001713
LM=4
1570.00000 1897.00000
2861.00000 1713.00000
2651.00000 1128.00000
3843.00000 1503.00000
CURVES=1
POINTS=40
1556.00000 1878.00000
1561.00000 1777.00000
1566.00000 1675.00000
1571.00000 1574.00000
1585.00000 1474.00000
1613.00000 1376.00000
1641.00000 1279.00000
1669.00000 1181.00000
1697.00000 1084.00000
1753.00000 1002.00000
1819.00000 924.00000
1884.00000 846.00000
1949.00000 768.00000
2026.00000 704.00000
2109.00000 645.00000
2192.00000 586.00000
2274.00000 527.00000
2357.00000 469.00000
2451.00000 432.00000
2547.00000 397.00000
2642.00000 362.00000
2738.00000 328.00000
2833.00000 293.00000
2931.00000 268.00000
3031.00000 249.00000
3122.00000 232.00000
3026.00000 267.00000
2931.00000 302.00000
2836.00000 336.00000
2742.00000 373.00000
2658.00000 431.00000
2574.00000 488.00000
2491.00000 546.00000
2428.00000 626.00000
2405.00000 719.00000
2455.00000 796.00000
2532.00000 861.00000
2594.00000 942.00000
2628.00000 1037.00000
2651.00000 1136.00000
IMAGE=Euproops.danae.YPM.IP.168015.jpg
ID=74 
SCALE=0.001684
LM=4
2567.00000 555.00000
2456.00000 1871.00000
1651.00000 1764.00000
813.00000 2169.00000
CURVES=1
POINTS=40
2548.00000 533.00000
2442.00000 528.00000
2335.00000 523.00000
2229.00000 518.00000
2123.00000 512.00000
2019.00000 530.00000
1916.00000 556.00000
1812.00000 582.00000
1709.00000 608.00000
1606.00000 634.00000
1510.00000 681.00000
1415.00000 728.00000
1320.00000 776.00000
1231.00000 831.00000
1163.00000 914.00000
1096.00000 996.00000
1028.00000 1078.00000
989.00000 1177.00000
953.00000 1277.00000
917.00000 1377.00000
882.00000 1477.00000
866.00000 1582.00000
850.00000 1688.00000
834.00000 1793.00000
818.00000 1898.00000
802.00000 2003.00000
793.00000 2109.00000
798.00000 2215.00000
823.00000 2122.00000
849.00000 2018.00000
883.00000 1918.00000
938.00000 1827.00000
993.00000 1736.00000
1057.00000 1653.00000
1138.00000 1584.00000
1237.00000 1588.00000
1330.00000 1636.00000
1419.00000 1694.00000
1520.00000 1728.00000
1622.00000 1757.00000
IMAGE=Euproops.danae.YPM.IP.168025.jpg
ID=77 
SCALE=0.001575
LM=4
1456.00000 1834.00000
2181.00000 1797.00000
2276.00000 2242.00000
2802.00000 1724.00000
CURVES=1
POINTS=40
1475.00000 1841.00000
1489.00000 1911.00000
1503.00000 1981.00000
1517.00000 2051.00000
1531.00000 2120.00000
1545.00000 2190.00000
1565.00000 2257.00000
1612.00000 2311.00000
1659.00000 2364.00000
1706.00000 2418.00000
1753.00000 2472.00000
1800.00000 2525.00000
1850.00000 2575.00000
1906.00000 2620.00000
1961.00000 2664.00000
2024.00000 2691.00000
2095.00000 2700.00000
2166.00000 2708.00000
2237.00000 2717.00000
2307.00000 2725.00000
2378.00000 2734.00000
2449.00000 2738.00000
2520.00000 2741.00000
2591.00000 2745.00000
2663.00000 2748.00000
2733.00000 2746.00000
2804.00000 2735.00000
2874.00000 2725.00000
2823.00000 2706.00000
2755.00000 2686.00000
2686.00000 2666.00000
2618.00000 2646.00000
2550.00000 2626.00000
2481.00000 2606.00000
2414.00000 2584.00000
2357.00000 2541.00000
2313.00000 2490.00000
2298.00000 2420.00000
2287.00000 2350.00000
2287.00000 2279.00000
IMAGE=Euproops.danae.YPM.IP.168028.jpg
ID=78 
SCALE=0.001251
LM=4
2346.00000 474.00000
2335.00000 1470.00000
1751.00000 1485.00000
2328.00000 2382.00000
CURVES=1
POINTS=40
2354.00000 477.00000
2255.00000 472.00000
2156.00000 467.00000
2058.00000 462.00000
1960.00000 473.00000
1865.00000 498.00000
1769.00000 523.00000
1673.00000 548.00000
1580.00000 580.00000
1487.00000 614.00000
1407.00000 673.00000
1327.00000 731.00000
1247.00000 789.00000
1213.00000 879.00000
1185.00000 974.00000
1158.00000 1069.00000
1137.00000 1166.00000
1117.00000 1263.00000
1097.00000 1360.00000
1076.00000 1456.00000
1056.00000 1553.00000
1045.00000 1651.00000
1045.00000 1750.00000
1045.00000 1849.00000
1063.00000 1946.00000
1084.00000 2043.00000
1095.00000 2141.00000
1100.00000 2148.00000
1100.00000 2049.00000
1100.00000 1950.00000
1106.00000 1852.00000
1114.00000 1753.00000
1122.00000 1654.00000
1176.00000 1572.00000
1234.00000 1494.00000
1326.00000 1457.00000
1422.00000 1442.00000
1521.00000 1443.00000
1619.00000 1451.00000
1717.00000 1466.00000
IMAGE=Euproops.danae.YPM.IP.168031.jpg
ID=79 
SCALE=0.000968
LM=4
2802.00000 341.00000
2736.00000 1279.00000
3453.00000 1275.00000
2651.00000 2272.00000
CURVES=1
POINTS=40
2809.00000 341.00000
2910.00000 350.00000
3010.00000 359.00000
3111.00000 368.00000
3211.00000 377.00000
3311.00000 395.00000
3410.00000 415.00000
3509.00000 435.00000
3608.00000 454.00000
3707.00000 474.00000
3786.00000 534.00000
3863.00000 600.00000
3939.00000 666.00000
3998.00000 746.00000
4045.00000 835.00000
4093.00000 924.00000
4141.00000 1013.00000
4176.00000 1107.00000
4203.00000 1204.00000
4230.00000 1302.00000
4257.00000 1399.00000
4284.00000 1496.00000
4303.00000 1595.00000
4319.00000 1695.00000
4330.00000 1795.00000
4334.00000 1896.00000
4307.00000 1991.00000
4271.00000 1922.00000
4239.00000 1826.00000
4204.00000 1731.00000
4170.00000 1636.00000
4136.00000 1541.00000
4099.00000 1448.00000
4025.00000 1379.00000
3946.00000 1320.00000
3846.00000 1304.00000
3747.00000 1289.00000
3647.00000 1274.00000
3546.00000 1269.00000
3445.00000 1264.00000
IMAGE=Euproops.danae.YPM.IP.168033.jpg
ID=81 
SCALE=0.006817
LM=4
2206.00000 283.00000
2214.00000 1378.00000
2824.00000 1411.00000
2291.00000 2308.00000
CURVES=1
POINTS=40
2217.00000 283.00000
2319.00000 296.00000
2420.00000 308.00000
2522.00000 321.00000
2624.00000 334.00000
2725.00000 349.00000
2822.00000 381.00000
2919.00000 413.00000
3017.00000 445.00000
3114.00000 477.00000
3192.00000 542.00000
3267.00000 612.00000
3342.00000 681.00000
3396.00000 765.00000
3431.00000 861.00000
3467.00000 957.00000
3503.00000 1053.00000
3536.00000 1150.00000
3555.00000 1251.00000
3573.00000 1351.00000
3591.00000 1452.00000
3609.00000 1553.00000
3611.00000 1655.00000
3604.00000 1757.00000
3597.00000 1859.00000
3590.00000 1961.00000
3584.00000 2064.00000
3554.00000 2030.00000
3537.00000 1929.00000
3521.00000 1828.00000
3504.00000 1726.00000
3481.00000 1627.00000
3443.00000 1532.00000
3405.00000 1437.00000
3332.00000 1394.00000
3230.00000 1397.00000
3127.00000 1400.00000
3025.00000 1401.00000
2922.00000 1403.00000
2820.00000 1404.00000
IMAGE=Euproops.danae.YPM.IP.168035.jpg
ID=83 
SCALE=0.007779
LM=4
1001.00000 1393.00000
1504.00000 1871.00000
1762.00000 1639.00000
2041.00000 2301.00000
CURVES=1
POINTS=40
1008.00000 1364.00000
1045.00000 1316.00000
1083.00000 1268.00000
1123.00000 1222.00000
1172.00000 1185.00000
1221.00000 1149.00000
1270.00000 1113.00000
1319.00000 1077.00000
1378.00000 1064.00000
1438.00000 1054.00000
1498.00000 1044.00000
1557.00000 1055.00000
1618.00000 1063.00000
1677.00000 1075.00000
1736.00000 1090.00000
1795.00000 1106.00000
1845.00000 1137.00000
1897.00000 1162.00000
1948.00000 1193.00000
2002.00000 1223.00000
2054.00000 1254.00000
2106.00000 1285.00000
2159.00000 1316.00000
2212.00000 1347.00000
2266.00000 1374.00000
2321.00000 1400.00000
2354.00000 1431.00000
2293.00000 1426.00000
2234.00000 1409.00000
2176.00000 1393.00000
2117.00000 1376.00000
2059.00000 1359.00000
2000.00000 1341.00000
1942.00000 1324.00000
1886.00000 1347.00000
1846.00000 1393.00000
1816.00000 1446.00000
1792.00000 1502.00000
1779.00000 1562.00000
1765.00000 1621.00000
IMAGE=Euproops.danae.YPM.IP.168040.jpg
ID=84 
SCALE=0.011123
LM=4
2718.00000 713.00000
2504.00000 1492.00000
2034.00000 1489.00000
2383.00000 2268.00000
CURVES=1
POINTS=40
2699.00000 705.00000
2615.00000 694.00000
2530.00000 683.00000
2446.00000 672.00000
2362.00000 661.00000
2277.00000 650.00000
2193.00000 639.00000
2110.00000 659.00000
2028.00000 678.00000
1945.00000 698.00000
1868.00000 731.00000
1799.00000 781.00000
1730.00000 830.00000
1672.00000 889.00000
1635.00000 966.00000
1598.00000 1042.00000
1561.00000 1119.00000
1524.00000 1195.00000
1498.00000 1276.00000
1477.00000 1358.00000
1456.00000 1441.00000
1435.00000 1523.00000
1420.00000 1607.00000
1408.00000 1691.00000
1396.00000 1775.00000
1407.00000 1859.00000
1421.00000 1943.00000
1433.00000 1921.00000
1441.00000 1837.00000
1446.00000 1752.00000
1451.00000 1667.00000
1479.00000 1589.00000
1524.00000 1517.00000
1569.00000 1445.00000
1623.00000 1379.00000
1706.00000 1370.00000
1785.00000 1386.00000
1856.00000 1432.00000
1938.00000 1456.00000
2019.00000 1481.00000
IMAGE=Euproops.danae.YPM.IP.168054.jpg
ID=86 
SCALE=0.010309
LM=4
3269.00000 378.00000
3328.00000 1080.00000
2942.00000 1143.00000
3365.00000 1716.00000
CURVES=1
POINTS=40
3258.00000 363.00000
3196.00000 378.00000
3135.00000 392.00000
3073.00000 407.00000
3012.00000 422.00000
2950.00000 436.00000
2891.00000 460.00000
2834.00000 486.00000
2777.00000 513.00000
2720.00000 540.00000
2667.00000 572.00000
2635.00000 627.00000
2603.00000 681.00000
2571.00000 736.00000
2550.00000 795.00000
2538.00000 857.00000
2526.00000 919.00000
2514.00000 981.00000
2504.00000 1044.00000
2494.00000 1106.00000
2484.00000 1169.00000
2473.00000 1231.00000
2463.00000 1294.00000
2468.00000 1357.00000
2473.00000 1420.00000
2478.00000 1483.00000
2500.00000 1542.00000
2501.00000 1498.00000
2498.00000 1434.00000
2494.00000 1371.00000
2505.00000 1310.00000
2523.00000 1249.00000
2541.00000 1188.00000
2579.00000 1138.00000
2624.00000 1094.00000
2680.00000 1073.00000
2742.00000 1082.00000
2801.00000 1105.00000
2859.00000 1129.00000
2920.00000 1143.00000
IMAGE=Euproops.danae.YPM.IP.168059.jpg
ID=88 
SCALE=0.012529
LM=4
1953.00000 716.00000
2107.00000 1685.00000
2559.00000 1552.00000
2219.00000 2393.00000
CURVES=1
POINTS=40
1966.00000 706.00000
2037.00000 699.00000
2108.00000 692.00000
2178.00000 686.00000
2249.00000 684.00000
2320.00000 685.00000
2391.00000 686.00000
2462.00000 692.00000
2530.00000 712.00000
2598.00000 733.00000
2666.00000 753.00000
2726.00000 790.00000
2782.00000 833.00000
2838.00000 877.00000
2893.00000 922.00000
2931.00000 982.00000
2970.00000 1042.00000
3008.00000 1101.00000
3035.00000 1167.00000
3062.00000 1233.00000
3088.00000 1299.00000
3114.00000 1365.00000
3141.00000 1431.00000
3159.00000 1500.00000
3176.00000 1569.00000
3193.00000 1638.00000
3208.00000 1705.00000
3171.00000 1645.00000
3142.00000 1580.00000
3113.00000 1515.00000
3084.00000 1450.00000
3044.00000 1391.00000
2999.00000 1342.00000
2928.00000 1347.00000
2862.00000 1372.00000
2796.00000 1399.00000
2730.00000 1426.00000
2671.00000 1466.00000
2614.00000 1508.00000
2557.00000 1550.00000
IMAGE=Euproops.danae.YPM.IP.16912.jpg
ID=92 
SCALE=0.009632
LM=4
2238.00000 947.00000
2188.00000 1724.00000
1831.00000 1654.00000
2151.00000 2397.00000
CURVES=1
POINTS=40
2247.00000 934.00000
2177.00000 932.00000
2108.00000 929.00000
2039.00000 933.00000
1971.00000 948.00000
1902.00000 962.00000
1834.00000 976.00000
1767.00000 994.00000
1700.00000 1013.00000
1641.00000 1048.00000
1585.00000 1090.00000
1530.00000 1132.00000
1483.00000 1183.00000
1441.00000 1238.00000
1419.00000 1304.00000
1396.00000 1369.00000
1379.00000 1437.00000
1365.00000 1505.00000
1351.00000 1573.00000
1337.00000 1641.00000
1324.00000 1710.00000
1320.00000 1779.00000
1317.00000 1848.00000
1327.00000 1917.00000
1336.00000 1986.00000
1342.00000 2056.00000
1352.00000 2030.00000
1363.00000 1961.00000
1373.00000 1892.00000
1383.00000 1823.00000
1393.00000 1754.00000
1408.00000 1686.00000
1422.00000 1618.00000
1446.00000 1558.00000
1512.00000 1536.00000
1580.00000 1541.00000
1647.00000 1557.00000
1708.00000 1590.00000
1768.00000 1625.00000
1828.00000 1661.00000
IMAGE=Euproops.danae.YPM.IP.25590.jpg
ID=95 
SCALE=0.015809
LM=4
2784.00000 235.00000
2684.00000 1643.00000
1809.00000 1621.00000
2673.00000 3007.00000
CURVES=1
POINTS=40
2791.00000 235.00000
2645.00000 237.00000
2498.00000 238.00000
2352.00000 238.00000
2206.00000 236.00000
2061.00000 252.00000
1917.00000 276.00000
1774.00000 305.00000
1633.00000 346.00000
1502.00000 411.00000
1375.00000 482.00000
1268.00000 578.00000
1180.00000 694.00000
1091.00000 810.00000
1002.00000 927.00000
920.00000 1047.00000
877.00000 1186.00000
834.00000 1326.00000
792.00000 1466.00000
766.00000 1610.00000
739.00000 1754.00000
712.00000 1898.00000
685.00000 2042.00000
678.00000 2188.00000
675.00000 2334.00000
698.00000 2476.00000
734.00000 2516.00000
731.00000 2370.00000
724.00000 2225.00000
764.00000 2084.00000
804.00000 1943.00000
844.00000 1803.00000
897.00000 1666.00000
961.00000 1536.00000
1081.00000 1482.00000
1227.00000 1478.00000
1370.00000 1506.00000
1511.00000 1543.00000
1654.00000 1576.00000
1795.00000 1614.00000
IMAGE=Euproops.danae.YPM.IP.325497.jpg
ID=98 
SCALE=0.012430
LM=4
2249.00000 3079.00000
2340.00000 2060.00000
2809.00000 2071.00000
2343.00000 1065.00000
CURVES=1
POINTS=40
2243.00000 3091.00000
2338.00000 3106.00000
2433.00000 3122.00000
2528.00000 3122.00000
2624.00000 3114.00000
2720.00000 3106.00000
2816.00000 3098.00000
2907.00000 3075.00000
2993.00000 3032.00000
3079.00000 2989.00000
3162.00000 2941.00000
3236.00000 2879.00000
3300.00000 2810.00000
3342.00000 2724.00000
3384.00000 2637.00000
3427.00000 2551.00000
3462.00000 2462.00000
3492.00000 2370.00000
3522.00000 2279.00000
3552.00000 2188.00000
3588.00000 2099.00000
3622.00000 2009.00000
3624.00000 1913.00000
3627.00000 1817.00000
3614.00000 1722.00000
3599.00000 1627.00000
3579.00000 1661.00000
3556.00000 1755.00000
3534.00000 1848.00000
3501.00000 1938.00000
3461.00000 2025.00000
3421.00000 2113.00000
3374.00000 2196.00000
3315.00000 2272.00000
3225.00000 2259.00000
3132.00000 2235.00000
3041.00000 2205.00000
2954.00000 2164.00000
2872.00000 2115.00000
2798.00000 2054.00000
IMAGE=Euproops.danae.YPM.IP.50498.jpg
ID=111 
SCALE=0.012452
LM=4
2210.00000 470.00000
2181.00000 1426.00000
1644.00000 1426.00000
2195.00000 2253.00000
CURVES=1
POINTS=40
2203.00000 455.00000
2109.00000 465.00000
2015.00000 475.00000
1922.00000 485.00000
1828.00000 495.00000
1734.00000 505.00000
1645.00000 528.00000
1561.00000 573.00000
1478.00000 618.00000
1395.00000 662.00000
1312.00000 707.00000
1246.00000 771.00000
1192.00000 848.00000
1137.00000 925.00000
1082.00000 1001.00000
1039.00000 1085.00000
1002.00000 1171.00000
983.00000 1264.00000
964.00000 1356.00000
945.00000 1449.00000
926.00000 1541.00000
913.00000 1634.00000
902.00000 1728.00000
892.00000 1822.00000
882.00000 1915.00000
894.00000 2008.00000
915.00000 2082.00000
944.00000 1993.00000
974.00000 1903.00000
999.00000 1812.00000
1022.00000 1721.00000
1046.00000 1629.00000
1081.00000 1542.00000
1130.00000 1463.00000
1198.00000 1399.00000
1285.00000 1365.00000
1379.00000 1369.00000
1473.00000 1374.00000
1563.00000 1399.00000
1651.00000 1433.00000
IMAGE=Euproops.danae.YPM.IP.50510.jpg
ID=119 
SCALE=0.010371
LM=4
3096.00000 1022.00000
3137.00000 1897.00000
2648.00000 1933.00000
3210.00000 2750.00000
CURVES=1
POINTS=40
3081.00000 1025.00000
3008.00000 1037.00000
2935.00000 1049.00000
2862.00000 1061.00000
2788.00000 1073.00000
2715.00000 1085.00000
2648.00000 1117.00000
2581.00000 1148.00000
2514.00000 1180.00000
2447.00000 1211.00000
2380.00000 1243.00000
2319.00000 1284.00000
2267.00000 1336.00000
2215.00000 1388.00000
2162.00000 1441.00000
2111.00000 1494.00000
2091.00000 1565.00000
2072.00000 1637.00000
2053.00000 1708.00000
2038.00000 1781.00000
2031.00000 1854.00000
2024.00000 1928.00000
2017.00000 2002.00000
2013.00000 2076.00000
2015.00000 2150.00000
2017.00000 2224.00000
2021.00000 2298.00000
2056.00000 2363.00000
2064.00000 2291.00000
2076.00000 2218.00000
2087.00000 2145.00000
2110.00000 2075.00000
2135.00000 2005.00000
2169.00000 1939.00000
2239.00000 1943.00000
2312.00000 1952.00000
2386.00000 1960.00000
2460.00000 1958.00000
2533.00000 1950.00000
2607.00000 1941.00000
IMAGE=Euproops.danae.YPM.IP.50514.jpg
ID=120 
SCALE=0.016438
LM=4
2743.00000 125.00000
2681.00000 882.00000
2210.00000 871.00000
2666.00000 1492.00000
CURVES=1
POINTS=40
2718.00000 91.00000
2648.00000 91.00000
2579.00000 91.00000
2509.00000 91.00000
2439.00000 91.00000
2375.00000 115.00000
2311.00000 142.00000
2247.00000 170.00000
2183.00000 197.00000
2120.00000 227.00000
2067.00000 272.00000
2014.00000 317.00000
1961.00000 362.00000
1915.00000 412.00000
1894.00000 479.00000
1873.00000 545.00000
1852.00000 611.00000
1830.00000 678.00000
1809.00000 744.00000
1790.00000 811.00000
1784.00000 880.00000
1778.00000 950.00000
1771.00000 1019.00000
1777.00000 1088.00000
1790.00000 1156.00000
1803.00000 1225.00000
1815.00000 1293.00000
1836.00000 1304.00000
1828.00000 1235.00000
1820.00000 1166.00000
1820.00000 1096.00000
1820.00000 1027.00000
1842.00000 963.00000
1876.00000 902.00000
1909.00000 841.00000
1949.00000 783.00000
2002.00000 771.00000
2066.00000 798.00000
2130.00000 827.00000
2195.00000 849.00000
IMAGE=Euproops.danae.YPM.IP.50516.jpg
ID=122 
SCALE=0.011381
LM=4
2714.00000 772.00000
2765.00000 1544.00000
2309.00000 1514.00000
2721.00000 2257.00000
CURVES=1
POINTS=40
2666.00000 768.00000
2592.00000 768.00000
2518.00000 768.00000
2444.00000 768.00000
2369.00000 768.00000
2299.00000 788.00000
2231.00000 817.00000
2163.00000 846.00000
2095.00000 875.00000
2027.00000 904.00000
1970.00000 949.00000
1920.00000 1004.00000
1871.00000 1059.00000
1834.00000 1122.00000
1815.00000 1193.00000
1796.00000 1265.00000
1778.00000 1337.00000
1759.00000 1408.00000
1746.00000 1481.00000
1734.00000 1555.00000
1721.00000 1628.00000
1713.00000 1701.00000
1706.00000 1775.00000
1699.00000 1849.00000
1705.00000 1921.00000
1725.00000 1993.00000
1740.00000 1971.00000
1747.00000 1897.00000
1753.00000 1823.00000
1771.00000 1751.00000
1792.00000 1681.00000
1814.00000 1610.00000
1851.00000 1546.00000
1892.00000 1484.00000
1939.00000 1431.00000
2012.00000 1427.00000
2085.00000 1438.00000
2157.00000 1454.00000
2228.00000 1477.00000
2298.00000 1500.00000
IMAGE=Euproops.danae.YPM.IP.50520.jpg
ID=123 
SCALE=0.013198
LM=4
3394.00000 895.00000
3556.00000 1536.00000
3950.00000 1519.00000
3605.00000 2057.00000
CURVES=1
POINTS=40
3412.00000 897.00000
3469.00000 891.00000
3526.00000 885.00000
3584.00000 879.00000
3641.00000 875.00000
3698.00000 877.00000
3756.00000 879.00000
3813.00000 882.00000
3870.00000 886.00000
3924.00000 905.00000
3978.00000 925.00000
4032.00000 944.00000
4073.00000 985.00000
4112.00000 1027.00000
4151.00000 1069.00000
4180.00000 1118.00000
4205.00000 1170.00000
4231.00000 1221.00000
4256.00000 1273.00000
4282.00000 1324.00000
4302.00000 1378.00000
4319.00000 1433.00000
4336.00000 1488.00000
4352.00000 1543.00000
4369.00000 1598.00000
4386.00000 1653.00000
4403.00000 1708.00000
4408.00000 1745.00000
4381.00000 1695.00000
4354.00000 1644.00000
4330.00000 1592.00000
4309.00000 1538.00000
4283.00000 1487.00000
4246.00000 1444.00000
4203.00000 1405.00000
4147.00000 1417.00000
4091.00000 1428.00000
4037.00000 1444.00000
3991.00000 1480.00000
3946.00000 1515.00000
IMAGE=Euproops.danae.YPM.IP.50534.jpg
ID=128 
SCALE=0.014308
LM=4
2706.00000 448.00000
2854.00000 1610.00000
2140.00000 1665.00000
2990.00000 2742.00000
CURVES=1
POINTS=40
2677.00000 422.00000
2581.00000 441.00000
2485.00000 460.00000
2389.00000 480.00000
2293.00000 499.00000
2198.00000 524.00000
2105.00000 555.00000
2012.00000 586.00000
1919.00000 617.00000
1830.00000 655.00000
1747.00000 707.00000
1664.00000 759.00000
1581.00000 811.00000
1520.00000 883.00000
1476.00000 971.00000
1432.00000 1059.00000
1406.00000 1152.00000
1384.00000 1248.00000
1363.00000 1343.00000
1352.00000 1440.00000
1356.00000 1538.00000
1361.00000 1636.00000
1366.00000 1733.00000
1370.00000 1831.00000
1375.00000 1929.00000
1393.00000 2025.00000
1416.00000 2120.00000
1439.00000 2216.00000
1445.00000 2171.00000
1445.00000 2073.00000
1448.00000 1975.00000
1453.00000 1877.00000
1495.00000 1789.00000
1556.00000 1714.00000
1633.00000 1662.00000
1730.00000 1651.00000
1828.00000 1648.00000
1926.00000 1650.00000
2024.00000 1652.00000
2122.00000 1654.00000
IMAGE=Euproops.danae.YPM.IP.50538.jpg
ID=131 
SCALE=0.012082
LM=4
2784.00000 977.00000
2898.00000 1750.00000
2412.00000 1808.00000
2986.00000 2426.00000
CURVES=1
POINTS=40
2787.00000 981.00000
2716.00000 993.00000
2645.00000 1005.00000
2575.00000 1017.00000
2504.00000 1029.00000
2438.00000 1052.00000
2381.00000 1095.00000
2323.00000 1139.00000
2266.00000 1182.00000
2209.00000 1225.00000
2151.00000 1268.00000
2094.00000 1311.00000
2056.00000 1370.00000
2026.00000 1435.00000
1996.00000 1500.00000
1966.00000 1565.00000
1936.00000 1631.00000
1920.00000 1700.00000
1909.00000 1771.00000
1897.00000 1842.00000
1886.00000 1913.00000
1876.00000 1984.00000
1874.00000 2056.00000
1873.00000 2127.00000
1871.00000 2199.00000
1869.00000 2271.00000
1878.00000 2340.00000
1889.00000 2303.00000
1892.00000 2231.00000
1899.00000 2160.00000
1911.00000 2089.00000
1923.00000 2018.00000
1954.00000 1955.00000
1992.00000 1894.00000
2044.00000 1848.00000
2108.00000 1816.00000
2174.00000 1790.00000
2245.00000 1787.00000
2317.00000 1790.00000
2387.00000 1805.00000
IMAGE=Euproops.danae.YPM.IP.50551.jpg
ID=135 
SCALE=0.011577
LM=4
3166.00000 1066.00000
3166.00000 1908.00000
2736.00000 1933.00000
3243.00000 2636.00000
CURVES=1
POINTS=40
3162.00000 1062.00000
3081.00000 1065.00000
3001.00000 1068.00000
2920.00000 1071.00000
2840.00000 1079.00000
2761.00000 1094.00000
2682.00000 1108.00000
2602.00000 1123.00000
2538.00000 1165.00000
2481.00000 1223.00000
2424.00000 1280.00000
2368.00000 1337.00000
2318.00000 1399.00000
2290.00000 1475.00000
2262.00000 1550.00000
2234.00000 1626.00000
2206.00000 1702.00000
2179.00000 1778.00000
2155.00000 1854.00000
2137.00000 1933.00000
2120.00000 2012.00000
2102.00000 2091.00000
2104.00000 2170.00000
2117.00000 2250.00000
2129.00000 2329.00000
2149.00000 2407.00000
2163.00000 2418.00000
2166.00000 2337.00000
2168.00000 2257.00000
2171.00000 2176.00000
2181.00000 2097.00000
2217.00000 2025.00000
2253.00000 1953.00000
2288.00000 1880.00000
2351.00000 1832.00000
2426.00000 1830.00000
2505.00000 1847.00000
2582.00000 1871.00000
2655.00000 1904.00000
2729.00000 1937.00000
IMAGE=Euproops.danae.YPM.IP.50558.jpg
ID=137 
SCALE=0.011233
LM=4
3534.00000 455.00000
3401.00000 1466.00000
2736.00000 1455.00000
3361.00000 2459.00000
CURVES=1
POINTS=40
3526.00000 440.00000
3440.00000 429.00000
3357.00000 433.00000
3274.00000 436.00000
3191.00000 439.00000
3108.00000 443.00000
3025.00000 446.00000
2946.00000 464.00000
2871.00000 499.00000
2796.00000 534.00000
2721.00000 569.00000
2646.00000 605.00000
2577.00000 650.00000
2514.00000 704.00000
2451.00000 758.00000
2388.00000 812.00000
2338.00000 876.00000
2300.00000 950.00000
2262.00000 1024.00000
2225.00000 1098.00000
2187.00000 1172.00000
2160.00000 1249.00000
2145.00000 1331.00000
2131.00000 1413.00000
2117.00000 1494.00000
2102.00000 1576.00000
2088.00000 1658.00000
2077.00000 1740.00000
2091.00000 1747.00000
2125.00000 1671.00000
2157.00000 1595.00000
2190.00000 1519.00000
2225.00000 1444.00000
2277.00000 1379.00000
2347.00000 1351.00000
2430.00000 1350.00000
2507.00000 1371.00000
2580.00000 1412.00000
2655.00000 1447.00000
2732.00000 1477.00000
IMAGE=Euproops.danae.YPM.IP.50575.jpg
ID=140 
SCALE=0.011969
LM=4
2456.00000 477.00000
2460.00000 1323.00000
1868.00000 1415.00000
2508.00000 1996.00000
CURVES=1
POINTS=40
2409.00000 463.00000
2322.00000 477.00000
2234.00000 490.00000
2147.00000 504.00000
2059.00000 518.00000
1974.00000 539.00000
1891.00000 569.00000
1808.00000 599.00000
1727.00000 634.00000
1654.00000 684.00000
1581.00000 733.00000
1517.00000 794.00000
1459.00000 861.00000
1401.00000 928.00000
1353.00000 1000.00000
1328.00000 1085.00000
1302.00000 1169.00000
1278.00000 1254.00000
1265.00000 1342.00000
1252.00000 1429.00000
1239.00000 1517.00000
1227.00000 1604.00000
1220.00000 1692.00000
1229.00000 1780.00000
1239.00000 1868.00000
1249.00000 1956.00000
1256.00000 2044.00000
1283.00000 1996.00000
1300.00000 1910.00000
1307.00000 1822.00000
1317.00000 1734.00000
1334.00000 1648.00000
1351.00000 1561.00000
1392.00000 1483.00000
1432.00000 1405.00000
1515.00000 1379.00000
1599.00000 1382.00000
1682.00000 1412.00000
1767.00000 1424.00000
1854.00000 1408.00000
IMAGE=Euproops.danae.YPM.IP.50613.jpg
ID=148 
SCALE=0.013969
LM=4
2883.00000 547.00000
2843.00000 1165.00000
2423.00000 1187.00000
2828.00000 1816.00000
CURVES=1
POINTS=40
2887.00000 547.00000
2827.00000 544.00000
2766.00000 541.00000
2706.00000 537.00000
2645.00000 534.00000
2585.00000 531.00000
2527.00000 540.00000
2471.00000 564.00000
2416.00000 589.00000
2361.00000 613.00000
2307.00000 640.00000
2260.00000 677.00000
2212.00000 715.00000
2165.00000 753.00000
2117.00000 790.00000
2070.00000 828.00000
2040.00000 877.00000
2026.00000 935.00000
2011.00000 994.00000
1997.00000 1053.00000
1982.00000 1111.00000
1967.00000 1170.00000
1965.00000 1231.00000
1964.00000 1291.00000
1962.00000 1351.00000
1960.00000 1412.00000
1958.00000 1472.00000
1959.00000 1509.00000
1970.00000 1450.00000
1981.00000 1390.00000
1992.00000 1331.00000
2006.00000 1272.00000
2032.00000 1218.00000
2065.00000 1170.00000
2120.00000 1144.00000
2180.00000 1145.00000
2240.00000 1148.00000
2300.00000 1156.00000
2360.00000 1164.00000
2420.00000 1172.00000
IMAGE=Euproops.danae.YPM.IP.50628.jpg
ID=154 
SCALE=0.014238
LM=4
2431.00000 323.00000
2512.00000 1558.00000
1820.00000 1621.00000
2541.00000 2761.00000
CURVES=1
POINTS=40
2423.00000 301.00000
2325.00000 325.00000
2227.00000 349.00000
2128.00000 373.00000
2030.00000 397.00000
1934.00000 427.00000
1841.00000 466.00000
1747.00000 505.00000
1654.00000 544.00000
1566.00000 591.00000
1494.00000 662.00000
1421.00000 732.00000
1349.00000 803.00000
1276.00000 873.00000
1204.00000 944.00000
1161.00000 1032.00000
1131.00000 1129.00000
1101.00000 1225.00000
1071.00000 1322.00000
1048.00000 1420.00000
1027.00000 1519.00000
1005.00000 1618.00000
986.00000 1717.00000
982.00000 1818.00000
978.00000 1919.00000
976.00000 2020.00000
1010.00000 2082.00000
1026.00000 1982.00000
1041.00000 1882.00000
1056.00000 1782.00000
1090.00000 1687.00000
1130.00000 1594.00000
1173.00000 1503.00000
1237.00000 1428.00000
1332.00000 1433.00000
1430.00000 1456.00000
1520.00000 1500.00000
1606.00000 1552.00000
1702.00000 1585.00000
1798.00000 1617.00000
IMAGE=Euproops.danae.YPM.IP.50641.jpg
ID=157 
SCALE=0.011036
LM=4
2567.00000 3246.00000
2673.00000 1944.00000
1920.00000 1955.00000
2714.00000 816.00000
CURVES=1
POINTS=40
2552.00000 3250.00000
2420.00000 3246.00000
2289.00000 3243.00000
2158.00000 3231.00000
2027.00000 3217.00000
1897.00000 3202.00000
1768.00000 3177.00000
1642.00000 3137.00000
1529.00000 3078.00000
1434.00000 2986.00000
1339.00000 2895.00000
1245.00000 2804.00000
1161.00000 2705.00000
1106.00000 2585.00000
1052.00000 2466.00000
997.00000 2346.00000
942.00000 2226.00000
895.00000 2104.00000
858.00000 1978.00000
821.00000 1851.00000
785.00000 1725.00000
750.00000 1598.00000
733.00000 1468.00000
716.00000 1337.00000
703.00000 1207.00000
736.00000 1218.00000
773.00000 1344.00000
808.00000 1471.00000
843.00000 1598.00000
878.00000 1724.00000
913.00000 1851.00000
990.00000 1958.00000
1070.00000 2062.00000
1173.00000 2130.00000
1304.00000 2143.00000
1428.00000 2120.00000
1544.00000 2058.00000
1663.00000 2006.00000
1792.00000 1977.00000
1920.00000 1948.00000
IMAGE=Euproops.danae.YPM.IP.50644.jpg
ID=159 
SCALE=0.012899
LM=4
2163.00000 775.00000
2165.00000 1482.00000
2551.00000 1463.00000
2259.00000 2176.00000
CURVES=1
POINTS=40
2161.00000 773.00000
2216.00000 772.00000
2271.00000 770.00000
2325.00000 769.00000
2380.00000 768.00000
2434.00000 771.00000
2488.00000 783.00000
2541.00000 796.00000
2593.00000 814.00000
2641.00000 838.00000
2688.00000 867.00000
2735.00000 896.00000
2781.00000 924.00000
2811.00000 968.00000
2833.00000 1018.00000
2856.00000 1068.00000
2879.00000 1118.00000
2900.00000 1168.00000
2914.00000 1221.00000
2929.00000 1274.00000
2944.00000 1326.00000
2958.00000 1379.00000
2973.00000 1432.00000
2988.00000 1485.00000
3000.00000 1538.00000
3009.00000 1592.00000
3015.00000 1637.00000
2988.00000 1589.00000
2961.00000 1541.00000
2935.00000 1493.00000
2907.00000 1446.00000
2878.00000 1399.00000
2850.00000 1352.00000
2816.00000 1310.00000
2765.00000 1313.00000
2715.00000 1332.00000
2677.00000 1371.00000
2635.00000 1406.00000
2589.00000 1434.00000
2542.00000 1463.00000
IMAGE=Euproops.danae.YPM.IP.50657.jpg
ID=162 
SCALE=0.010031
LM=4
2898.00000 345.00000
2795.00000 1290.00000
2236.00000 1250.00000
2776.00000 2084.00000
CURVES=1
POINTS=40
2883.00000 354.00000
2805.00000 354.00000
2727.00000 355.00000
2649.00000 355.00000
2571.00000 356.00000
2495.00000 368.00000
2421.00000 392.00000
2346.00000 416.00000
2274.00000 443.00000
2205.00000 481.00000
2137.00000 518.00000
2068.00000 556.00000
2000.00000 593.00000
1946.00000 645.00000
1905.00000 712.00000
1864.00000 778.00000
1823.00000 845.00000
1801.00000 919.00000
1783.00000 995.00000
1755.00000 1067.00000
1717.00000 1135.00000
1680.00000 1204.00000
1652.00000 1276.00000
1627.00000 1350.00000
1609.00000 1425.00000
1603.00000 1503.00000
1596.00000 1581.00000
1607.00000 1530.00000
1622.00000 1454.00000
1656.00000 1384.00000
1694.00000 1316.00000
1731.00000 1248.00000
1769.00000 1179.00000
1809.00000 1112.00000
1872.00000 1099.00000
1947.00000 1119.00000
2022.00000 1141.00000
2095.00000 1168.00000
2160.00000 1210.00000
2230.00000 1245.00000
IMAGE=Euproops.danae.YPM.IP.50659.jpg
ID=163 
SCALE=0.011477
LM=4
2195.00000 305.00000
2206.00000 926.00000
2512.00000 886.00000
2203.00000 1419.00000
CURVES=1
POINTS=40
2206.00000 308.00000
2263.00000 310.00000
2320.00000 311.00000
2377.00000 317.00000
2434.00000 325.00000
2491.00000 333.00000
2543.00000 355.00000
2594.00000 380.00000
2645.00000 406.00000
2696.00000 432.00000
2734.00000 471.00000
2759.00000 522.00000
2784.00000 573.00000
2809.00000 625.00000
2835.00000 676.00000
2860.00000 727.00000
2885.00000 779.00000
2910.00000 830.00000
2926.00000 885.00000
2942.00000 940.00000
2957.00000 995.00000
2973.00000 1050.00000
2988.00000 1105.00000
2996.00000 1161.00000
2995.00000 1218.00000
2994.00000 1276.00000
2978.00000 1288.00000
2958.00000 1234.00000
2938.00000 1180.00000
2918.00000 1127.00000
2900.00000 1073.00000
2882.00000 1018.00000
2860.00000 966.00000
2825.00000 921.00000
2787.00000 879.00000
2734.00000 858.00000
2680.00000 851.00000
2625.00000 867.00000
2570.00000 882.00000
2515.00000 897.00000
IMAGE=Euproops.danae.YPM.IP.50664.jpg
ID=166 
SCALE=0.017667
LM=4
4151.00000 1761.00000
3346.00000 1658.00000
3383.00000 1165.00000
2501.00000 1628.00000
CURVES=1
POINTS=40
4166.00000 1731.00000
4174.00000 1644.00000
4181.00000 1558.00000
4189.00000 1471.00000
4194.00000 1384.00000
4189.00000 1297.00000
4185.00000 1210.00000
4176.00000 1124.00000
4151.00000 1041.00000
4120.00000 961.00000
4059.00000 898.00000
3998.00000 836.00000
3926.00000 792.00000
3844.00000 762.00000
3762.00000 733.00000
3679.00000 710.00000
3592.00000 701.00000
3506.00000 690.00000
3421.00000 669.00000
3337.00000 649.00000
3252.00000 628.00000
3166.00000 614.00000
3080.00000 601.00000
2994.00000 588.00000
2908.00000 575.00000
2822.00000 572.00000
2737.00000 585.00000
2758.00000 605.00000
2845.00000 609.00000
2931.00000 615.00000
3015.00000 639.00000
3099.00000 662.00000
3183.00000 686.00000
3259.00000 726.00000
3336.00000 768.00000
3398.00000 827.00000
3420.00000 903.00000
3405.00000 989.00000
3389.00000 1075.00000
3379.00000 1161.00000
IMAGE=Euproops.danae.YPM.IP.50667.jpg
ID=167 
SCALE=0.012403
LM=4
2423.00000 625.00000
2387.00000 1742.00000
1758.00000 1702.00000
2331.00000 2717.00000
CURVES=1
POINTS=40
2412.00000 628.00000
2312.00000 622.00000
2211.00000 615.00000
2111.00000 613.00000
2011.00000 625.00000
1911.00000 638.00000
1816.00000 668.00000
1726.00000 712.00000
1635.00000 756.00000
1545.00000 800.00000
1454.00000 844.00000
1399.00000 928.00000
1345.00000 1013.00000
1290.00000 1098.00000
1251.00000 1190.00000
1216.00000 1284.00000
1180.00000 1378.00000
1144.00000 1473.00000
1109.00000 1567.00000
1073.00000 1661.00000
1040.00000 1756.00000
1007.00000 1851.00000
983.00000 1949.00000
963.00000 2047.00000
945.00000 2146.00000
948.00000 2247.00000
987.00000 2270.00000
995.00000 2170.00000
1020.00000 2073.00000
1049.00000 1977.00000
1083.00000 1882.00000
1123.00000 1790.00000
1164.00000 1697.00000
1219.00000 1614.00000
1282.00000 1542.00000
1381.00000 1560.00000
1477.00000 1589.00000
1569.00000 1629.00000
1662.00000 1669.00000
1754.00000 1709.00000
IMAGE=Euproops.danae.YPM.IP.50697.jpg
ID=180 
SCALE=0.006612
LM=4
2490.00000 764.00000
2589.00000 1904.00000
2023.00000 1948.00000
2640.00000 2819.00000
CURVES=1
POINTS=40
2479.00000 761.00000
2391.00000 770.00000
2303.00000 779.00000
2215.00000 788.00000
2130.00000 810.00000
2045.00000 838.00000
1961.00000 865.00000
1877.00000 892.00000
1793.00000 919.00000
1718.00000 963.00000
1653.00000 1023.00000
1588.00000 1084.00000
1523.00000 1144.00000
1472.00000 1215.00000
1423.00000 1289.00000
1393.00000 1370.00000
1378.00000 1458.00000
1363.00000 1545.00000
1350.00000 1632.00000
1347.00000 1721.00000
1344.00000 1809.00000
1344.00000 1898.00000
1350.00000 1986.00000
1356.00000 2074.00000
1362.00000 2163.00000
1365.00000 2251.00000
1371.00000 2339.00000
1402.00000 2421.00000
1431.00000 2382.00000
1431.00000 2293.00000
1436.00000 2205.00000
1450.00000 2118.00000
1489.00000 2038.00000
1530.00000 1960.00000
1592.00000 1901.00000
1679.00000 1883.00000
1763.00000 1892.00000
1845.00000 1926.00000
1931.00000 1947.00000
2019.00000 1959.00000
IMAGE=Euproops.danae.YPM.IP.50705.jpg
ID=183 
SCALE=0.006463
LM=4
2684.00000 599.00000
2629.00000 1404.00000
3155.00000 1441.00000
2585.00000 2367.00000
CURVES=1
POINTS=40
2695.00000 591.00000
2788.00000 598.00000
2882.00000 604.00000
2975.00000 613.00000
3065.00000 638.00000
3155.00000 664.00000
3245.00000 689.00000
3335.00000 714.00000
3424.00000 741.00000
3499.00000 798.00000
3573.00000 855.00000
3631.00000 924.00000
3664.00000 1011.00000
3698.00000 1099.00000
3731.00000 1186.00000
3764.00000 1273.00000
3781.00000 1365.00000
3792.00000 1458.00000
3803.00000 1551.00000
3814.00000 1644.00000
3826.00000 1737.00000
3837.00000 1829.00000
3848.00000 1922.00000
3833.00000 2014.00000
3811.00000 2105.00000
3784.00000 2194.00000
3743.00000 2272.00000
3750.00000 2179.00000
3747.00000 2086.00000
3744.00000 1992.00000
3741.00000 1899.00000
3730.00000 1806.00000
3711.00000 1715.00000
3657.00000 1650.00000
3578.00000 1600.00000
3503.00000 1544.00000
3428.00000 1488.00000
3349.00000 1444.00000
3256.00000 1442.00000
3162.00000 1441.00000
IMAGE=Euproops.danae.YPM.IP.50741.jpg
ID=193 
SCALE=0.019371
LM=4
2729.00000 661.00000
2721.00000 1595.00000
3137.00000 1536.00000
2931.00000 2239.00000
CURVES=1
POINTS=40
2743.00000 669.00000
2819.00000 669.00000
2896.00000 669.00000
2969.00000 685.00000
3041.00000 711.00000
3113.00000 737.00000
3185.00000 762.00000
3257.00000 788.00000
3326.00000 818.00000
3387.00000 863.00000
3449.00000 909.00000
3505.00000 958.00000
3534.00000 1029.00000
3564.00000 1099.00000
3593.00000 1170.00000
3622.00000 1240.00000
3640.00000 1314.00000
3655.00000 1389.00000
3671.00000 1464.00000
3687.00000 1538.00000
3702.00000 1613.00000
3708.00000 1689.00000
3713.00000 1765.00000
3718.00000 1842.00000
3712.00000 1918.00000
3692.00000 1990.00000
3675.00000 1994.00000
3669.00000 1918.00000
3660.00000 1842.00000
3649.00000 1767.00000
3625.00000 1695.00000
3601.00000 1622.00000
3570.00000 1552.00000
3535.00000 1485.00000
3486.00000 1428.00000
3415.00000 1442.00000
3342.00000 1464.00000
3270.00000 1489.00000
3198.00000 1515.00000
3126.00000 1540.00000
IMAGE=Euproops.danae.YPM.IP.50755.jpg
ID=197 
SCALE=0.013699
LM=4
2729.00000 220.00000
2526.00000 1389.00000
3070.00000 1514.00000
2471.00000 2595.00000
CURVES=1
POINTS=40
2736.00000 194.00000
2852.00000 229.00000
2967.00000 265.00000
3082.00000 302.00000
3194.00000 347.00000
3306.00000 393.00000
3415.00000 443.00000
3511.00000 518.00000
3602.00000 595.00000
3660.00000 702.00000
3717.00000 808.00000
3764.00000 919.00000
3802.00000 1033.00000
3841.00000 1148.00000
3879.00000 1263.00000
3915.00000 1378.00000
3932.00000 1498.00000
3949.00000 1617.00000
3967.00000 1737.00000
3984.00000 1857.00000
4001.00000 1976.00000
4018.00000 2096.00000
4030.00000 2216.00000
4028.00000 2337.00000
4027.00000 2458.00000
4002.00000 2446.00000
3982.00000 2327.00000
3964.00000 2207.00000
3947.00000 2088.00000
3931.00000 1968.00000
3914.00000 1848.00000
3888.00000 1732.00000
3832.00000 1624.00000
3776.00000 1517.00000
3670.00000 1469.00000
3557.00000 1478.00000
3440.00000 1505.00000
3320.00000 1510.00000
3199.00000 1513.00000
3078.00000 1511.00000
IMAGE=Euproops.danae.YPM.IP.50786.jpg
ID=204 
SCALE=0.013514
LM=4
2500.00000 1108.00000
2227.00000 1765.00000
2787.00000 1857.00000
2072.00000 2357.00000
CURVES=1
POINTS=40
2510.00000 1108.00000
2564.00000 1132.00000
2618.00000 1156.00000
2671.00000 1179.00000
2725.00000 1205.00000
2777.00000 1231.00000
2830.00000 1257.00000
2875.00000 1293.00000
2914.00000 1337.00000
2952.00000 1382.00000
2975.00000 1436.00000
2997.00000 1490.00000
3020.00000 1545.00000
3027.00000 1603.00000
3029.00000 1661.00000
3032.00000 1720.00000
3034.00000 1779.00000
3032.00000 1838.00000
3031.00000 1897.00000
3029.00000 1955.00000
3027.00000 2014.00000
3019.00000 2073.00000
3011.00000 2131.00000
3003.00000 2189.00000
2993.00000 2247.00000
2975.00000 2303.00000
2957.00000 2359.00000
2940.00000 2415.00000
2931.00000 2411.00000
2931.00000 2352.00000
2930.00000 2294.00000
2929.00000 2235.00000
2931.00000 2176.00000
2935.00000 2117.00000
2936.00000 2058.00000
2936.00000 2000.00000
2915.00000 1946.00000
2889.00000 1893.00000
2838.00000 1867.00000
2783.00000 1846.00000
IMAGE=Euproops.danae.YPM.IP.50834.jpg
ID=218 
SCALE=0.001153
LM=4
3096.00000 867.00000
2942.00000 2088.00000
2173.00000 1919.00000
2806.00000 2996.00000
CURVES=1
POINTS=40
3070.00000 838.00000
2968.00000 833.00000
2867.00000 828.00000
2765.00000 822.00000
2664.00000 822.00000
2563.00000 832.00000
2462.00000 842.00000
2361.00000 852.00000
2259.00000 862.00000
2158.00000 872.00000
2062.00000 899.00000
1973.00000 948.00000
1884.00000 997.00000
1796.00000 1047.00000
1707.00000 1097.00000
1619.00000 1147.00000
1547.00000 1217.00000
1494.00000 1303.00000
1454.00000 1395.00000
1445.00000 1496.00000
1437.00000 1598.00000
1420.00000 1698.00000
1399.00000 1797.00000
1378.00000 1897.00000
1357.00000 1996.00000
1337.00000 2096.00000
1321.00000 2196.00000
1320.00000 2294.00000
1362.00000 2259.00000
1393.00000 2163.00000
1416.00000 2064.00000
1439.00000 1965.00000
1498.00000 1886.00000
1576.00000 1827.00000
1676.00000 1817.00000
1771.00000 1852.00000
1867.00000 1886.00000
1963.00000 1919.00000
2060.00000 1944.00000
2162.00000 1944.00000
IMAGE=Euproops.danae.YPM.IP.50908.jpg
ID=237 
SCALE=0.014280
LM=4
2203.00000 676.00000
2409.00000 1544.00000
1975.00000 1614.00000
2592.00000 2286.00000
CURVES=1
POINTS=40
2217.00000 694.00000
2133.00000 711.00000
2048.00000 728.00000
1964.00000 746.00000
1881.00000 768.00000
1799.00000 796.00000
1718.00000 823.00000
1637.00000 852.00000
1582.00000 919.00000
1527.00000 985.00000
1473.00000 1051.00000
1434.00000 1127.00000
1408.00000 1209.00000
1382.00000 1291.00000
1380.00000 1376.00000
1386.00000 1462.00000
1392.00000 1548.00000
1397.00000 1634.00000
1404.00000 1720.00000
1410.00000 1805.00000
1417.00000 1891.00000
1426.00000 1977.00000
1437.00000 2062.00000
1448.00000 2148.00000
1463.00000 2232.00000
1486.00000 2315.00000
1499.00000 2335.00000
1492.00000 2249.00000
1486.00000 2163.00000
1472.00000 2078.00000
1458.00000 1993.00000
1470.00000 1908.00000
1487.00000 1824.00000
1511.00000 1742.00000
1547.00000 1664.00000
1613.00000 1614.00000
1696.00000 1596.00000
1782.00000 1590.00000
1868.00000 1588.00000
1953.00000 1602.00000
IMAGE=Euproops.danae.YPM.IP.50937.jpg
ID=247 
SCALE=0.007143
LM=4
2931.00000 150.00000
2809.00000 1161.00000
3295.00000 1172.00000
2747.00000 2113.00000
CURVES=1
POINTS=40
2949.00000 136.00000
3039.00000 130.00000
3125.00000 146.00000
3209.00000 178.00000
3293.00000 210.00000
3375.00000 246.00000
3457.00000 282.00000
3539.00000 319.00000
3608.00000 373.00000
3666.00000 441.00000
3725.00000 510.00000
3765.00000 589.00000
3803.00000 671.00000
3841.00000 752.00000
3878.00000 834.00000
3906.00000 919.00000
3933.00000 1005.00000
3961.00000 1090.00000
3988.00000 1176.00000
4015.00000 1261.00000
4042.00000 1347.00000
4069.00000 1433.00000
4095.00000 1518.00000
4122.00000 1604.00000
4137.00000 1692.00000
4121.00000 1730.00000
4093.00000 1645.00000
4064.00000 1560.00000
4035.00000 1475.00000
3998.00000 1393.00000
3958.00000 1313.00000
3917.00000 1233.00000
3868.00000 1158.00000
3810.00000 1093.00000
3724.00000 1079.00000
3634.00000 1084.00000
3545.00000 1094.00000
3461.00000 1124.00000
3376.00000 1153.00000
3291.00000 1183.00000
IMAGE=Euproops.danae.YPM.IP.516919.jpg
ID=259 
SCALE=0.013808
LM=4
3081.00000 801.00000
2912.00000 2047.00000
2574.00000 1992.00000
2795.00000 3077.00000
CURVES=1
POINTS=40
3078.00000 784.00000
2975.00000 779.00000
2872.00000 787.00000
2769.00000 794.00000
2667.00000 793.00000
2568.00000 821.00000
2470.00000 852.00000
2372.00000 887.00000
2275.00000 921.00000
2193.00000 979.00000
2104.00000 1030.00000
2039.00000 1107.00000
1982.00000 1192.00000
1927.00000 1280.00000
1877.00000 1370.00000
1828.00000 1460.00000
1779.00000 1551.00000
1747.00000 1649.00000
1730.00000 1750.00000
1715.00000 1852.00000
1700.00000 1954.00000
1682.00000 2056.00000
1660.00000 2157.00000
1639.00000 2257.00000
1633.00000 2360.00000
1663.00000 2323.00000
1700.00000 2227.00000
1722.00000 2127.00000
1741.00000 2025.00000
1763.00000 1925.00000
1809.00000 1833.00000
1860.00000 1744.00000
1945.00000 1692.00000
2043.00000 1724.00000
2144.00000 1744.00000
2246.00000 1759.00000
2348.00000 1773.00000
2417.00000 1849.00000
2498.00000 1913.00000
2578.00000 1978.00000
IMAGE=Euproops.danae.YPM.IP.7973.jpg
ID=261 
SCALE=0.016110
LM=4
2695.00000 3007.00000
2843.00000 1775.00000
1990.00000 1595.00000
3126.00000 555.00000
CURVES=1
POINTS=40
2684.00000 3007.00000
2574.00000 2992.00000
2465.00000 2977.00000
2355.00000 2961.00000
2246.00000 2944.00000
2139.00000 2913.00000
2033.00000 2882.00000
1927.00000 2850.00000
1829.00000 2798.00000
1732.00000 2745.00000
1635.00000 2692.00000
1538.00000 2639.00000
1446.00000 2579.00000
1373.00000 2495.00000
1300.00000 2412.00000
1227.00000 2329.00000
1154.00000 2246.00000
1081.00000 2162.00000
1008.00000 2080.00000
933.00000 1998.00000
859.00000 1916.00000
784.00000 1833.00000
710.00000 1751.00000
639.00000 1667.00000
583.00000 1571.00000
630.00000 1592.00000
716.00000 1661.00000
789.00000 1744.00000
867.00000 1822.00000
959.00000 1883.00000
1062.00000 1914.00000
1173.00000 1924.00000
1273.00000 1885.00000
1370.00000 1832.00000
1470.00000 1789.00000
1580.00000 1772.00000
1689.00000 1756.00000
1781.00000 1702.00000
1872.00000 1639.00000
1964.00000 1577.00000
IMAGE=Euproops.longispina.USNM.38857.JPG
ID=264 
SCALE=0.008175
LM=4
3645.00000 1453.00000
2905.00000 1507.00000
2908.00000 1048.00000
2157.00000 1507.00000
CURVES=1
POINTS=40
3645.00000 1435.00000
3662.00000 1352.00000
3676.00000 1286.00000
3691.00000 1219.00000
3672.00000 1155.00000
3649.00000 1091.00000
3626.00000 1027.00000
3599.00000 965.00000
3563.00000 907.00000
3526.00000 850.00000
3490.00000 793.00000
3448.00000 740.00000
3398.00000 693.00000
3347.00000 650.00000
3281.00000 632.00000
3216.00000 614.00000
3150.00000 596.00000
3082.00000 592.00000
3014.00000 588.00000
2947.00000 585.00000
2879.00000 582.00000
2811.00000 578.00000
2743.00000 575.00000
2675.00000 571.00000
2607.00000 576.00000
2539.00000 583.00000
2472.00000 589.00000
2486.00000 596.00000
2553.00000 605.00000
2621.00000 612.00000
2689.00000 619.00000
2756.00000 626.00000
2822.00000 639.00000
2880.00000 674.00000
2926.00000 721.00000
2944.00000 785.00000
2947.00000 853.00000
2941.00000 920.00000
2923.00000 985.00000
2905.00000 1051.00000
IMAGE=Euproops.rotundatus..MB.A.1089.CR2
ID=267 
SCALE=0.022675
LM=4
993.00000 1963.00000
2243.00000 1805.00000
2240.00000 2231.00000
3368.00000 1698.00000
CURVES=1
POINTS=40
1001.00000 1978.00000
1022.00000 2071.00000
1044.00000 2165.00000
1065.00000 2258.00000
1094.00000 2348.00000
1143.00000 2430.00000
1193.00000 2512.00000
1242.00000 2595.00000
1307.00000 2663.00000
1382.00000 2722.00000
1459.00000 2779.00000
1545.00000 2821.00000
1631.00000 2863.00000
1720.00000 2897.00000
1811.00000 2928.00000
1901.00000 2959.00000
1992.00000 2990.00000
2083.00000 3021.00000
2173.00000 3052.00000
2266.00000 3076.00000
2359.00000 3098.00000
2452.00000 3121.00000
2545.00000 3144.00000
2639.00000 3161.00000
2610.00000 3137.00000
2521.00000 3103.00000
2432.00000 3068.00000
2342.00000 3033.00000
2253.00000 2998.00000
2167.00000 2956.00000
2085.00000 2908.00000
2002.00000 2859.00000
1947.00000 2782.00000
1935.00000 2705.00000
1998.00000 2634.00000
2056.00000 2557.00000
2109.00000 2478.00000
2159.00000 2396.00000
2207.00000 2314.00000
2240.00000 2224.00000
IMAGE=Euproops.rotundatus.USNM.PAL.100343.JPG
ID=270 
SCALE=0.015776
LM=4
2240.00000 1775.00000
3251.00000 1683.00000
3200.00000 1055.00000
4265.00000 1437.00000
CURVES=1
POINTS=40
2254.00000 1768.00000
2257.00000 1677.00000
2261.00000 1586.00000
2264.00000 1494.00000
2270.00000 1403.00000
2278.00000 1312.00000
2286.00000 1221.00000
2293.00000 1130.00000
2307.00000 1040.00000
2328.00000 952.00000
2350.00000 863.00000
2371.00000 774.00000
2398.00000 687.00000
2426.00000 600.00000
2499.00000 548.00000
2576.00000 497.00000
2652.00000 447.00000
2733.00000 408.00000
2821.00000 384.00000
2909.00000 359.00000
2997.00000 334.00000
3085.00000 310.00000
3173.00000 289.00000
3265.00000 286.00000
3356.00000 282.00000
3447.00000 281.00000
3538.00000 291.00000
3585.00000 322.00000
3500.00000 350.00000
3412.00000 374.00000
3324.00000 399.00000
3241.00000 433.00000
3167.00000 486.00000
3093.00000 540.00000
3044.00000 615.00000
3031.00000 695.00000
3078.00000 773.00000
3116.00000 856.00000
3154.00000 939.00000
3192.00000 1022.00000
IMAGE=Euproops.rotundatus.YPM.IP.4289636.jpg
ID=271 
SCALE=0.014142
LM=4
5210.00000 2565.00000
3637.00000 3087.00000
3559.00000 2159.00000
2430.00000 3365.00000
CURVES=1
POINTS=40
5199.00000 2520.00000
5181.00000 2464.00000
5164.00000 2408.00000
5146.00000 2352.00000
5128.00000 2296.00000
5111.00000 2240.00000
5093.00000 2184.00000
5075.00000 2128.00000
5049.00000 2076.00000
5013.00000 2030.00000
4978.00000 1983.00000
4942.00000 1937.00000
4906.00000 1890.00000
4870.00000 1844.00000
4824.00000 1808.00000
4775.00000 1777.00000
4725.00000 1745.00000
4675.00000 1714.00000
4622.00000 1695.00000
4563.00000 1690.00000
4505.00000 1686.00000
4446.00000 1681.00000
4388.00000 1676.00000
4329.00000 1672.00000
4270.00000 1667.00000
4213.00000 1671.00000
4159.00000 1694.00000
4106.00000 1720.00000
4054.00000 1746.00000
4001.00000 1772.00000
3948.00000 1797.00000
3897.00000 1827.00000
3847.00000 1857.00000
3797.00000 1887.00000
3747.00000 1918.00000
3696.00000 1948.00000
3656.00000 1988.00000
3628.00000 2040.00000
3599.00000 2091.00000
3570.00000 2142.00000
IMAGE=Liomesaspis.laevis.LL.11311.tif
ID=291 
SCALE=0.002910
LM=4
2988.00000 2497.00000
3013.00000 1757.00000
3354.00000 1799.00000
3073.00000 1191.00000
CURVES=1
POINTS=40
2992.00000 2497.00000
3019.00000 2491.00000
3047.00000 2485.00000
3074.00000 2479.00000
3102.00000 2473.00000
3129.00000 2466.00000
3156.00000 2460.00000
3184.00000 2454.00000
3211.00000 2448.00000
3239.00000 2442.00000
3263.00000 2429.00000
3288.00000 2416.00000
3313.00000 2402.00000
3337.00000 2389.00000
3362.00000 2376.00000
3387.00000 2362.00000
3411.00000 2349.00000
3436.00000 2336.00000
3455.00000 2317.00000
3463.00000 2290.00000
3471.00000 2263.00000
3479.00000 2237.00000
3487.00000 2210.00000
3494.00000 2183.00000
3502.00000 2156.00000
3508.00000 2128.00000
3509.00000 2100.00000
3511.00000 2072.00000
3512.00000 2044.00000
3513.00000 2016.00000
3515.00000 1988.00000
3499.00000 1966.00000
3482.00000 1943.00000
3465.00000 1921.00000
3448.00000 1899.00000
3431.00000 1876.00000
3414.00000 1854.00000
3395.00000 1833.00000
3375.00000 1814.00000
3354.00000 1795.00000
IMAGE=Liomesaspis.laevis.MCZ.109534.jpg
ID=292 
SCALE=0.001211
LM=4
3034.00000 1540.00000
2618.00000 1529.00000
2614.00000 1334.00000
2312.00000 1526.00000
CURVES=1
POINTS=40
3031.00000 1538.00000
3029.00000 1521.00000
3027.00000 1505.00000
3025.00000 1488.00000
3023.00000 1471.00000
3021.00000 1455.00000
3016.00000 1439.00000
3009.00000 1423.00000
3002.00000 1408.00000
2996.00000 1392.00000
2989.00000 1377.00000
2982.00000 1361.00000
2975.00000 1346.00000
2964.00000 1334.00000
2952.00000 1321.00000
2941.00000 1309.00000
2930.00000 1296.00000
2919.00000 1284.00000
2907.00000 1272.00000
2893.00000 1263.00000
2879.00000 1253.00000
2865.00000 1244.00000
2851.00000 1234.00000
2836.00000 1227.00000
2820.00000 1225.00000
2803.00000 1223.00000
2786.00000 1221.00000
2770.00000 1219.00000
2754.00000 1222.00000
2738.00000 1229.00000
2723.00000 1236.00000
2708.00000 1244.00000
2693.00000 1251.00000
2678.00000 1258.00000
2664.00000 1268.00000
2650.00000 1277.00000
2636.00000 1286.00000
2625.00000 1298.00000
2620.00000 1314.00000
2615.00000 1330.00000
IMAGE=Liomesaspis.birtwelli.NHMUK_In_44770.CR2
ID=293 
SCALE=0.002946
LM=4
3040.00000 2012.00000
2654.00000 1962.00000
2658.00000 1768.00000
2316.00000 1935.00000
CURVES=1
POINTS=40
3048.00000 2013.00000
3049.00000 1996.00000
3049.00000 1978.00000
3050.00000 1961.00000
3051.00000 1943.00000
3052.00000 1926.00000
3052.00000 1909.00000
3053.00000 1891.00000
3047.00000 1875.00000
3041.00000 1859.00000
3035.00000 1842.00000
3028.00000 1826.00000
3022.00000 1810.00000
3016.00000 1794.00000
3009.00000 1777.00000
3003.00000 1761.00000
2996.00000 1745.00000
2984.00000 1733.00000
2972.00000 1721.00000
2959.00000 1708.00000
2947.00000 1696.00000
2930.00000 1690.00000
2914.00000 1685.00000
2897.00000 1680.00000
2880.00000 1675.00000
2864.00000 1671.00000
2846.00000 1669.00000
2829.00000 1668.00000
2812.00000 1666.00000
2794.00000 1665.00000
2779.00000 1673.00000
2764.00000 1682.00000
2748.00000 1690.00000
2733.00000 1698.00000
2718.00000 1707.00000
2706.00000 1719.00000
2693.00000 1732.00000
2681.00000 1744.00000
2670.00000 1757.00000
2659.00000 1771.00000
IMAGE=Liomesaspis.birtwelli.NHMUK_I_13882.JPG
ID=294 
SCALE=0.002922
LM=4
2831.00000 2827.00000
2850.00000 1763.00000
3401.00000 1786.00000
2861.00000 1066.00000
CURVES=1
POINTS=40
2840.00000 2828.00000
2881.00000 2825.00000
2922.00000 2822.00000
2963.00000 2819.00000
3003.00000 2810.00000
3043.00000 2799.00000
3082.00000 2787.00000
3122.00000 2776.00000
3162.00000 2765.00000
3201.00000 2754.00000
3239.00000 2737.00000
3274.00000 2716.00000
3309.00000 2695.00000
3345.00000 2674.00000
3379.00000 2651.00000
3412.00000 2626.00000
3444.00000 2601.00000
3477.00000 2575.00000
3509.00000 2550.00000
3539.00000 2522.00000
3562.00000 2488.00000
3585.00000 2454.00000
3602.00000 2417.00000
3611.00000 2377.00000
3620.00000 2337.00000
3627.00000 2296.00000
3635.00000 2256.00000
3632.00000 2215.00000
3628.00000 2174.00000
3623.00000 2133.00000
3619.00000 2092.00000
3598.00000 2056.00000
3577.00000 2021.00000
3556.00000 1986.00000
3535.00000 1950.00000
3512.00000 1916.00000
3486.00000 1885.00000
3459.00000 1853.00000
3433.00000 1822.00000
3406.00000 1790.00000
IMAGE=Liomesaspis.laevis.MCZ_109536.jpg
ID=295 
SCALE=0.000887
LM=4
3284.00000 1507.00000
3276.00000 2148.00000
2878.00000 2196.00000
3354.00000 2754.00000
CURVES=1
POINTS=40
3280.00000 1507.00000
3250.00000 1504.00000
3220.00000 1501.00000
3189.00000 1498.00000
3159.00000 1495.00000
3129.00000 1498.00000
3099.00000 1502.00000
3069.00000 1507.00000
3039.00000 1512.00000
3010.00000 1518.00000
2986.00000 1536.00000
2961.00000 1554.00000
2937.00000 1573.00000
2913.00000 1591.00000
2888.00000 1609.00000
2864.00000 1627.00000
2840.00000 1645.00000
2816.00000 1663.00000
2795.00000 1686.00000
2775.00000 1709.00000
2756.00000 1731.00000
2736.00000 1754.00000
2716.00000 1777.00000
2696.00000 1800.00000
2680.00000 1825.00000
2683.00000 1855.00000
2685.00000 1885.00000
2688.00000 1915.00000
2690.00000 1946.00000
2700.00000 1974.00000
2713.00000 2001.00000
2726.00000 2029.00000
2739.00000 2056.00000
2756.00000 2081.00000
2776.00000 2103.00000
2797.00000 2126.00000
2817.00000 2148.00000
2840.00000 2168.00000
2864.00000 2186.00000
2888.00000 2205.00000
IMAGE=Liomesaspis.leavis..YPM.IP.168050.jpg
ID=296 
SCALE=0.000948
LM=4
2672.00000 661.00000
2929.00000 1630.00000
2427.00000 1756.00000
3144.00000 2397.00000
CURVES=1
POINTS=40
2660.00000 665.00000
2623.00000 681.00000
2585.00000 698.00000
2548.00000 714.00000
2510.00000 731.00000
2473.00000 747.00000
2437.00000 766.00000
2405.00000 792.00000
2374.00000 818.00000
2342.00000 844.00000
2311.00000 871.00000
2279.00000 897.00000
2248.00000 923.00000
2218.00000 950.00000
2198.00000 986.00000
2179.00000 1022.00000
2159.00000 1058.00000
2140.00000 1094.00000
2120.00000 1130.00000
2104.00000 1167.00000
2091.00000 1206.00000
2079.00000 1245.00000
2066.00000 1284.00000
2053.00000 1322.00000
2046.00000 1362.00000
2045.00000 1403.00000
2043.00000 1444.00000
2041.00000 1485.00000
2059.00000 1520.00000
2083.00000 1553.00000
2107.00000 1586.00000
2137.00000 1614.00000
2167.00000 1642.00000
2197.00000 1669.00000
2228.00000 1696.00000
2264.00000 1715.00000
2300.00000 1735.00000
2338.00000 1748.00000
2378.00000 1753.00000
2419.00000 1758.00000
IMAGE=Liomesaspis.leavis.YPM.IP.168041.jpg
ID=298 
SCALE=0.000899
LM=4
3068.00000 1113.00000
2920.00000 1961.00000
3325.00000 1978.00000
2910.00000 2612.00000
CURVES=1
POINTS=40
3072.00000 1125.00000
3104.00000 1135.00000
3136.00000 1145.00000
3168.00000 1155.00000
3200.00000 1165.00000
3232.00000 1175.00000
3264.00000 1186.00000
3296.00000 1196.00000
3327.00000 1208.00000
3354.00000 1227.00000
3382.00000 1246.00000
3410.00000 1264.00000
3438.00000 1283.00000
3466.00000 1302.00000
3493.00000 1320.00000
3518.00000 1342.00000
3536.00000 1371.00000
3553.00000 1399.00000
3571.00000 1428.00000
3589.00000 1456.00000
3605.00000 1485.00000
3610.00000 1518.00000
3616.00000 1551.00000
3621.00000 1584.00000
3627.00000 1618.00000
3632.00000 1651.00000
3622.00000 1682.00000
3609.00000 1713.00000
3596.00000 1744.00000
3577.00000 1771.00000
3554.00000 1796.00000
3532.00000 1820.00000
3509.00000 1845.00000
3487.00000 1870.00000
3461.00000 1891.00000
3432.00000 1908.00000
3404.00000 1926.00000
3376.00000 1944.00000
3347.00000 1962.00000
3319.00000 1980.00000
IMAGE=Liomesaspis.leavis.YPM.IP.168056.jpg
ID=299 
SCALE=0.000903
LM=4
2355.00000 1725.00000
2668.00000 2360.00000
2349.00000 2477.00000
2894.00000 2793.00000
CURVES=1
POINTS=40
2349.00000 1725.00000
2327.00000 1738.00000
2305.00000 1751.00000
2283.00000 1763.00000
2261.00000 1776.00000
2244.00000 1795.00000
2227.00000 1815.00000
2211.00000 1834.00000
2194.00000 1853.00000
2177.00000 1872.00000
2160.00000 1891.00000
2144.00000 1911.00000
2136.00000 1935.00000
2129.00000 1960.00000
2121.00000 1984.00000
2114.00000 2008.00000
2106.00000 2033.00000
2099.00000 2057.00000
2091.00000 2081.00000
2088.00000 2107.00000
2084.00000 2132.00000
2081.00000 2157.00000
2078.00000 2182.00000
2075.00000 2208.00000
2081.00000 2232.00000
2090.00000 2256.00000
2099.00000 2280.00000
2107.00000 2304.00000
2121.00000 2325.00000
2137.00000 2345.00000
2154.00000 2364.00000
2170.00000 2383.00000
2187.00000 2403.00000
2208.00000 2416.00000
2230.00000 2430.00000
2252.00000 2443.00000
2273.00000 2457.00000
2297.00000 2466.00000
2321.00000 2474.00000
2345.00000 2483.00000
IMAGE=Liomesaspis.leavis.YPMIP.16913.jpg
ID=301 
SCALE=0.001198
LM=4
3167.00000 1238.00000
2364.00000 1290.00000
2316.00000 948.00000
1684.00000 1361.00000
CURVES=1
POINTS=40
3169.00000 1230.00000
3161.00000 1199.00000
3152.00000 1168.00000
3144.00000 1138.00000
3136.00000 1107.00000
3118.00000 1080.00000
3100.00000 1054.00000
3083.00000 1027.00000
3065.00000 1000.00000
3048.00000 974.00000
3027.00000 949.00000
3004.00000 927.00000
2981.00000 905.00000
2959.00000 883.00000
2936.00000 860.00000
2913.00000 838.00000
2890.00000 816.00000
2866.00000 795.00000
2840.00000 777.00000
2813.00000 759.00000
2787.00000 741.00000
2761.00000 723.00000
2730.00000 719.00000
2698.00000 720.00000
2666.00000 721.00000
2635.00000 722.00000
2603.00000 723.00000
2571.00000 724.00000
2539.00000 725.00000
2509.00000 733.00000
2480.00000 746.00000
2451.00000 760.00000
2422.00000 773.00000
2393.00000 786.00000
2370.00000 807.00000
2351.00000 833.00000
2333.00000 859.00000
2326.00000 890.00000
2320.00000 921.00000
2316.00000 953.00000
IMAGE=Prolimulus.woodwardi.MB.A.1989.JPG
ID=406 
SCALE=0.010517
LM=4
4017.00000 1920.00000
3997.00000 2787.00000
4418.00000 2799.00000
3947.00000 3531.00000
CURVES=1
POINTS=40
4015.00000 1916.00000
4046.00000 1926.00000
4077.00000 1936.00000
4109.00000 1946.00000
4140.00000 1955.00000
4169.00000 1969.00000
4198.00000 1984.00000
4227.00000 1999.00000
4256.00000 2015.00000
4285.00000 2030.00000
4314.00000 2045.00000
4343.00000 2061.00000
4372.00000 2076.00000
4400.00000 2092.00000
4422.00000 2115.00000
4441.00000 2142.00000
4460.00000 2168.00000
4479.00000 2195.00000
4499.00000 2221.00000
4518.00000 2248.00000
4537.00000 2274.00000
4553.00000 2303.00000
4564.00000 2333.00000
4576.00000 2364.00000
4588.00000 2394.00000
4600.00000 2425.00000
4603.00000 2457.00000
4605.00000 2490.00000
4607.00000 2522.00000
4609.00000 2555.00000
4611.00000 2588.00000
4611.00000 2620.00000
4593.00000 2647.00000
4576.00000 2675.00000
4558.00000 2703.00000
4539.00000 2729.00000
4519.00000 2755.00000
4497.00000 2778.00000
4468.00000 2792.00000
4438.00000 2806.00000
IMAGE=Prolimulus.woodwardi.MCZ.109537.TIF
ID=407 
SCALE=0.009884
LM=4
389.00000 1512.00000
992.00000 1384.00000
1109.00000 1756.00000
1519.00000 1284.00000
CURVES=1
POINTS=40
384.00000 1514.00000
387.00000 1543.00000
396.00000 1571.00000
410.00000 1597.00000
420.00000 1625.00000
429.00000 1653.00000
437.00000 1681.00000
447.00000 1709.00000
459.00000 1736.00000
473.00000 1762.00000
489.00000 1787.00000
508.00000 1810.00000
526.00000 1833.00000
545.00000 1856.00000
564.00000 1878.00000
583.00000 1901.00000
606.00000 1919.00000
632.00000 1933.00000
658.00000 1947.00000
685.00000 1958.00000
714.00000 1967.00000
742.00000 1976.00000
770.00000 1984.00000
799.00000 1992.00000
827.00000 2001.00000
856.00000 2003.00000
886.00000 2003.00000
915.00000 2003.00000
944.00000 1998.00000
970.00000 1983.00000
994.00000 1967.00000
1019.00000 1951.00000
1043.00000 1934.00000
1066.00000 1915.00000
1089.00000 1896.00000
1108.00000 1873.00000
1114.00000 1845.00000
1114.00000 1815.00000
1114.00000 1786.00000
1113.00000 1756.00000
IMAGE=Prolimulus.woodwardi.NHMUK_PI_In_18588.tif
ID=408 
SCALE=0.001181
LM=4
2092.00000 819.00000
2181.00000 1338.00000
2453.00000 1334.00000
2247.00000 1731.00000
CURVES=1
POINTS=40
2118.00000 805.00000
2140.00000 806.00000
2163.00000 807.00000
2185.00000 808.00000
2208.00000 809.00000
2230.00000 811.00000
2252.00000 812.00000
2274.00000 818.00000
2294.00000 827.00000
2315.00000 835.00000
2336.00000 843.00000
2357.00000 852.00000
2378.00000 860.00000
2398.00000 868.00000
2419.00000 877.00000
2440.00000 885.00000
2452.00000 903.00000
2464.00000 923.00000
2475.00000 942.00000
2486.00000 961.00000
2498.00000 981.00000
2509.00000 1000.00000
2520.00000 1020.00000
2532.00000 1039.00000
2538.00000 1060.00000
2540.00000 1082.00000
2542.00000 1104.00000
2544.00000 1127.00000
2547.00000 1149.00000
2549.00000 1171.00000
2551.00000 1194.00000
2549.00000 1216.00000
2542.00000 1237.00000
2534.00000 1258.00000
2527.00000 1279.00000
2520.00000 1301.00000
2509.00000 1318.00000
2488.00000 1325.00000
2466.00000 1331.00000
2445.00000 1338.00000
IMAGE=Prolimulus.woodwardi.NHMUK_PI_I_3395.JPG
ID=409 
SCALE=0.002021
LM=4
1313.00000 1780.00000
3266.00000 1866.00000
3044.00000 2372.00000
4550.00000 2699.00000
CURVES=1
POINTS=40
1297.00000 1754.00000
1330.00000 1676.00000
1362.00000 1599.00000
1395.00000 1521.00000
1427.00000 1444.00000
1460.00000 1366.00000
1515.00000 1303.00000
1572.00000 1241.00000
1629.00000 1179.00000
1686.00000 1117.00000
1743.00000 1055.00000
1800.00000 994.00000
1867.00000 944.00000
1939.00000 901.00000
2012.00000 858.00000
2084.00000 815.00000
2157.00000 773.00000
2239.00000 756.00000
2322.00000 740.00000
2404.00000 724.00000
2487.00000 715.00000
2568.00000 738.00000
2649.00000 760.00000
2730.00000 782.00000
2809.00000 810.00000
2879.00000 856.00000
2950.00000 902.00000
3020.00000 947.00000
3091.00000 993.00000
3134.00000 1065.00000
3176.00000 1138.00000
3218.00000 1211.00000
3260.00000 1284.00000
3285.00000 1363.00000
3298.00000 1446.00000
3312.00000 1529.00000
3311.00000 1613.00000
3306.00000 1697.00000
3293.00000 1779.00000
3266.00000 1859.00000
IMAGE=Prolimulus.woodwardi.NM.Me.193.JPG
ID=410
SCALE=0.005476
LM=4
7130.00000 3099.00000
4825.00000 1743.00000
4874.00000 3136.00000
3069.00000 2834.00000
CURVES=1
POINTS=40
7160.00000 3093.00000
7164.00000 2985.00000
7168.00000 2878.00000
7171.00000 2770.00000
7154.00000 2665.00000
7120.00000 2563.00000
7086.00000 2461.00000
7052.00000 2358.00000
7018.00000 2256.00000
6985.00000 2154.00000
6951.00000 2051.00000
6910.00000 1952.00000
6851.00000 1862.00000
6793.00000 1771.00000
6734.00000 1681.00000
6676.00000 1591.00000
6617.00000 1500.00000
6556.00000 1411.00000
6489.00000 1327.00000
6422.00000 1243.00000
6354.00000 1159.00000
6278.00000 1087.00000
6177.00000 1051.00000
6075.00000 1016.00000
5971.00000 990.00000
5864.00000 985.00000
5756.00000 981.00000
5648.00000 976.00000
5542.00000 986.00000
5439.00000 1016.00000
5335.00000 1045.00000
5231.00000 1074.00000
5136.00000 1120.00000
5049.00000 1184.00000
4963.00000 1249.00000
4896.00000 1328.00000
4859.00000 1429.00000
4821.00000 1530.00000
4821.00000 1636.00000
4831.00000 1743.00000
IMAGE=Prolimulus.woodwardi.NM.Me.142.JPG
ID=411
SCALE=0.003590
LM=4
1344.00000 2791.00000
3654.00000 3961.00000
3673.00000 2871.00000
5515.00000 2717.00000
CURVES=1
POINTS=40
1331.00000 2766.00000
1347.00000 2856.00000
1363.00000 2945.00000
1379.00000 3035.00000
1396.00000 3124.00000
1412.00000 3214.00000
1428.00000 3303.00000
1447.00000 3392.00000
1485.00000 3474.00000
1523.00000 3557.00000
1561.00000 3640.00000
1599.00000 3722.00000
1637.00000 3805.00000
1675.00000 3888.00000
1713.00000 3970.00000
1772.00000 4039.00000
1835.00000 4104.00000
1899.00000 4169.00000
1962.00000 4234.00000
2026.00000 4299.00000
2104.00000 4340.00000
2191.00000 4366.00000
2278.00000 4392.00000
2365.00000 4418.00000
2452.00000 4444.00000
2541.00000 4457.00000
2631.00000 4448.00000
2722.00000 4438.00000
2812.00000 4428.00000
2902.00000 4418.00000
2991.00000 4401.00000
3077.00000 4371.00000
3163.00000 4340.00000
3248.00000 4310.00000
3334.00000 4279.00000
3414.00000 4240.00000
3480.00000 4176.00000
3545.00000 4113.00000
3601.00000 4042.00000
3654.00000 3968.00000
IMAGE=Prolimulus.woodwardi.NM.Me.146.JPG
ID=412
SCALE=0.004154
LM=4
1917.00000 3949.00000
4665.00000 4362.00000
4104.00000 2982.00000
5866.00000 2403.00000
CURVES=1
POINTS=40
1935.00000 3968.00000
1985.00000 4056.00000
2034.00000 4143.00000
2084.00000 4231.00000
2133.00000 4318.00000
2183.00000 4406.00000
2233.00000 4493.00000
2293.00000 4573.00000
2354.00000 4654.00000
2415.00000 4734.00000
2476.00000 4814.00000
2537.00000 4894.00000
2597.00000 4975.00000
2659.00000 5053.00000
2751.00000 5094.00000
2843.00000 5135.00000
2935.00000 5176.00000
3027.00000 5216.00000
3119.00000 5257.00000
3212.00000 5291.00000
3313.00000 5285.00000
3413.00000 5280.00000
3514.00000 5274.00000
3614.00000 5268.00000
3715.00000 5263.00000
3811.00000 5235.00000
3907.00000 5204.00000
4003.00000 5173.00000
4098.00000 5142.00000
4191.00000 5105.00000
4277.00000 5052.00000
4363.00000 5000.00000
4449.00000 4947.00000
4527.00000 4884.00000
4605.00000 4820.00000
4648.00000 4730.00000
4686.00000 4637.00000
4702.00000 4538.00000
4692.00000 4440.00000
4665.00000 4343.00000
IMAGE=Prolimulus.woodwardi.NM.M1031.JPG
ID=413
SCALE=0.004536
LM=4
1442.00000 2735.00000
3636.00000 4319.00000
3815.00000 2951.00000
5626.00000 3050.00000
CURVES=1
POINTS=40
1436.00000 2772.00000
1442.00000 2873.00000
1447.00000 2974.00000
1453.00000 3075.00000
1458.00000 3175.00000
1464.00000 3276.00000
1469.00000 3377.00000
1475.00000 3478.00000
1489.00000 3577.00000
1521.00000 3673.00000
1554.00000 3768.00000
1587.00000 3864.00000
1619.00000 3959.00000
1652.00000 4055.00000
1685.00000 4150.00000
1728.00000 4242.00000
1770.00000 4334.00000
1813.00000 4425.00000
1855.00000 4517.00000
1904.00000 4603.00000
1990.00000 4656.00000
2076.00000 4709.00000
2161.00000 4762.00000
2247.00000 4815.00000
2343.00000 4845.00000
2441.00000 4869.00000
2539.00000 4894.00000
2637.00000 4919.00000
2735.00000 4943.00000
2831.00000 4920.00000
2927.00000 4889.00000
3023.00000 4857.00000
3119.00000 4826.00000
3206.00000 4774.00000
3292.00000 4722.00000
3378.00000 4669.00000
3439.00000 4588.00000
3499.00000 4507.00000
3558.00000 4425.00000
3617.00000 4343.00000
IMAGE=Prolimulus.woodwardi.NM.M1032.JPG
ID=414
SCALE=0.004469
LM=4
7839.00000 2466.00000
5910.00000 2840.00000
6187.00000 3992.00000
4308.00000 3179.00000
CURVES=1
POINTS=40
7842.00000 2477.00000
7878.00000 2548.00000
7898.00000 2622.00000
7903.00000 2704.00000
7903.00000 2789.00000
7904.00000 2876.00000
7903.00000 2962.00000
7906.00000 3048.00000
7916.00000 3133.00000
7924.00000 3219.00000
7933.00000 3305.00000
7939.00000 3390.00000
7929.00000 3476.00000
7915.00000 3561.00000
7892.00000 3642.00000
7847.00000 3716.00000
7796.00000 3786.00000
7744.00000 3855.00000
7692.00000 3923.00000
7630.00000 3983.00000
7557.00000 4029.00000
7484.00000 4076.00000
7411.00000 4121.00000
7338.00000 4167.00000
7265.00000 4213.00000
7191.00000 4258.00000
7118.00000 4304.00000
7038.00000 4329.00000
6952.00000 4339.00000
6866.00000 4347.00000
6780.00000 4356.00000
6694.00000 4360.00000
6609.00000 4349.00000
6527.00000 4324.00000
6446.00000 4295.00000
6368.00000 4258.00000
6296.00000 4210.00000
6231.00000 4155.00000
6200.00000 4075.00000
6175.00000 3992.00000
IMAGE=Prolimulus.woodwardi.NM.M1038.JPG
ID=415
SCALE=0.006814
LM=4
7158.00000 2703.00000
5237.00000 2269.00000
5282.00000 2966.00000
3781.00000 3284.00000
CURVES=1
POINTS=40
7153.00000 2698.00000
7149.00000 2621.00000
7145.00000 2545.00000
7141.00000 2468.00000
7133.00000 2392.00000
7096.00000 2325.00000
7060.00000 2257.00000
7023.00000 2190.00000
6987.00000 2122.00000
6950.00000 2055.00000
6914.00000 1987.00000
6859.00000 1934.00000
6802.00000 1883.00000
6745.00000 1832.00000
6687.00000 1781.00000
6630.00000 1729.00000
6562.00000 1698.00000
6489.00000 1675.00000
6415.00000 1652.00000
6342.00000 1629.00000
6269.00000 1607.00000
6195.00000 1584.00000
6121.00000 1568.00000
6046.00000 1580.00000
5970.00000 1591.00000
5894.00000 1603.00000
5818.00000 1614.00000
5742.00000 1626.00000
5666.00000 1638.00000
5600.00000 1677.00000
5534.00000 1716.00000
5468.00000 1755.00000
5402.00000 1795.00000
5350.00000 1851.00000
5298.00000 1907.00000
5260.00000 1973.00000
5232.00000 2044.00000
5204.00000 2115.00000
5212.00000 2189.00000
5232.00000 2263.00000
IMAGE=Prolimulus.woodwardi.NM.M1045.JPG
ID=416
SCALE=0.005473
LM=4
1411.00000 3507.00000
2695.00000 2082.00000
3074.00000 2885.00000
4519.00000 2531.00000
CURVES=1
POINTS=40
1401.00000 3471.00000
1373.00000 3391.00000
1346.00000 3311.00000
1318.00000 3232.00000
1290.00000 3152.00000
1263.00000 3072.00000
1243.00000 2990.00000
1232.00000 2906.00000
1221.00000 2823.00000
1210.00000 2739.00000
1199.00000 2655.00000
1188.00000 2571.00000
1214.00000 2491.00000
1241.00000 2411.00000
1267.00000 2330.00000
1293.00000 2250.00000
1319.00000 2170.00000
1354.00000 2094.00000
1402.00000 2024.00000
1450.00000 1955.00000
1498.00000 1885.00000
1546.00000 1816.00000
1594.00000 1746.00000
1656.00000 1689.00000
1721.00000 1635.00000
1786.00000 1581.00000
1863.00000 1560.00000
1947.00000 1559.00000
2032.00000 1558.00000
2116.00000 1557.00000
2201.00000 1556.00000
2272.00000 1594.00000
2339.00000 1645.00000
2406.00000 1697.00000
2473.00000 1749.00000
2533.00000 1807.00000
2590.00000 1870.00000
2648.00000 1932.00000
2673.00000 2008.00000
2679.00000 2092.00000
IMAGE=Prolimulus.woodwardi.NM.Me.109.JPG
ID=417
SCALE=0.004510
LM=4
1352.00000 3325.00000
3208.00000 4033.00000
3175.00000 3162.00000
4388.00000 3284.00000
CURVES=1
POINTS=40
1321.00000 3344.00000
1335.00000 3420.00000
1349.00000 3497.00000
1363.00000 3573.00000
1376.00000 3650.00000
1397.00000 3724.00000
1423.00000 3798.00000
1449.00000 3871.00000
1475.00000 3944.00000
1501.00000 4017.00000
1527.00000 4090.00000
1553.00000 4164.00000
1584.00000 4235.00000
1619.00000 4304.00000
1654.00000 4373.00000
1709.00000 4426.00000
1771.00000 4472.00000
1833.00000 4519.00000
1896.00000 4564.00000
1967.00000 4595.00000
2039.00000 4626.00000
2110.00000 4657.00000
2186.00000 4671.00000
2263.00000 4683.00000
2340.00000 4696.00000
2416.00000 4699.00000
2489.00000 4674.00000
2563.00000 4649.00000
2636.00000 4624.00000
2706.00000 4592.00000
2771.00000 4549.00000
2835.00000 4505.00000
2899.00000 4461.00000
2963.00000 4417.00000
3014.00000 4360.00000
3063.00000 4299.00000
3103.00000 4232.00000
3140.00000 4164.00000
3175.00000 4095.00000
3209.00000 4025.00000
IMAGE=Prolimulus.woodwardi.NM.Me.39.JPG
ID=418
SCALE=0.004874
LM=4
1525.00000 2400.00000
4579.00000 3849.00000
4600.00000 2529.00000
6981.00000 2855.00000
CURVES=1
POINTS=40
1525.00000 2420.00000
1541.00000 2534.00000
1556.00000 2648.00000
1572.00000 2762.00000
1588.00000 2876.00000
1603.00000 2990.00000
1619.00000 3104.00000
1658.00000 3210.00000
1716.00000 3310.00000
1773.00000 3409.00000
1831.00000 3509.00000
1889.00000 3609.00000
1946.00000 3708.00000
2010.00000 3803.00000
2090.00000 3886.00000
2170.00000 3969.00000
2250.00000 4051.00000
2331.00000 4134.00000
2411.00000 4216.00000
2519.00000 4252.00000
2630.00000 4283.00000
2741.00000 4313.00000
2852.00000 4343.00000
2963.00000 4374.00000
3075.00000 4397.00000
3189.00000 4410.00000
3304.00000 4423.00000
3418.00000 4436.00000
3532.00000 4449.00000
3646.00000 4432.00000
3758.00000 4410.00000
3871.00000 4387.00000
3984.00000 4365.00000
4091.00000 4327.00000
4187.00000 4264.00000
4283.00000 4201.00000
4371.00000 4127.00000
4456.00000 4049.00000
4524.00000 3958.00000
4579.00000 3857.00000
IMAGE=Prolimulus.woodwardi.NM.Me.139.JPG
ID=419
SCALE=0.006425
