# Supplementary material for: A revision of Prolimulus woodwardi Fritsch, 1899 with comparison to other highly paedomorphic belinurids
Source: PeerJ. 2021 Mar 8;9:e10980. doi: 10.7717/peerj.10980 (PMC7950201; doi:10.7717/peerj.10980)
Supplement: Supplemental Information 3 — Includes family and generic assignment of specimens. [file peerj-09-10980-s003.csv]

Specimen	Bicknell.&.Pates.2020.generic.assignment	Lamdell.2020.generic.assignment	PC1	PC2	PC3	PC4	PC5	PC6	PC7	PC8	PC9	PC10	PC11	PC12	PC13	PC14	PC15	PC16	PC17	PC18	PC19	PC20	PC21	PC22	PC23	PC24	PC25	PC26	PC27	PC28	PC29	PC30	PC31	PC32	PC33	PC34
Alanops.magnificus.SOT001784.NEF	Alanops	Alanops	-0.381069727	0.003382791	0.062396999	0.063629163	-0.020152152	-0.032945431	-0.006637924	0.002849462	-0.004952688	-0.006464737	0.011117027	-0.005920648	-0.006505808	-0.005992089	-0.005688181	0.001500733	0.00492411	-0.001661177	-0.005171886	-0.005941902	0.003496102	0.001777537	-3.24E-05	-0.001023645	-0.003267739	-0.003081673	-0.002011203	0.004087165	0.00135901	-0.001476474	-0.001664065	0.001890716	0.000505849	0.001077199
Alanops.magnificus.SOT001951	Alanops	Alanops	-0.32432391	0.012020854	0.059275726	0.021213829	-0.029962586	-0.044148851	0.060178463	0.001823381	0.007254428	0.021713959	-0.004961941	0.008669405	0.002765635	0.004367813	-0.001655044	0.005039986	-0.001513039	0.00206898	-0.000128965	-0.005435523	0.001236958	-0.001628448	-0.0018313	0.003729116	-0.000139884	0.002791211	-0.00202991	0.004791505	-0.000537207	0.000836318	0.000161191	-0.001083238	-4.93E-05	-0.001482273
Alanops.magnificus.SOT013446	Alanops	Alanops	-0.31642535	0.038920423	0.054069629	0.017273314	-0.008892003	0.0234433	0.050593383	-0.011403799	0.005096221	0.006055891	-0.00345274	0.008040842	-0.006646549	0.006021056	-0.002273577	0.000424244	0.002389878	0.000267002	-0.003531382	0.001023075	0.00106947	0.002085395	0.002074601	-0.000512235	0.0012506	-0.001022832	-0.000256511	0.000101232	-0.0004791	0.000942828	0.000795902	-0.000295748	0.000424499	0.000932044
Alanops.magnificus.SOT088526	Alanops	Alanops	-0.353362503	0.013926101	0.092656157	0.053489453	-0.018363869	-0.03996862	0.028731786	-0.003327785	0.022755452	-0.001144126	-0.012257615	0.01024441	2.86E-05	0.004783589	-0.001437593	0.002525808	0.001166435	0.003288975	0.000993979	-0.000385213	-0.002387201	-0.001736982	0.004210531	0.001923135	6.45E-05	0.001919515	0.002075008	-0.003473191	-0.002108642	-0.000943251	-0.002332107	0.001120672	-0.000498561	0.001538967
Bellinurus.arcuatus.AM.F29886	Bellinurus	Macrobelinurus	-0.146896608	-0.056135642	0.002431835	-0.049087645	0.055137922	0.062932483	0.027945782	-0.004201128	-0.002495666	-0.001916897	0.006813611	-0.01977212	0.003263811	0.019472412	0.007462413	0.000332169	-0.002115967	-0.001091712	0.003434317	-0.001181489	0.001993011	-0.002254943	-0.001340128	0.003858341	-0.001585372	-0.002771604	-0.00103783	-1.76E-05	-0.00268535	-0.000514658	0.000981353	0.000218173	-0.001405919	-0.000458017
Bellinurus.baldwini.NHMUK_In_18572	Bellinurus	Koenigiella�	0.075240721	0.003718477	-0.002281783	-0.062049178	0.017589167	0.056117503	0.042072089	0.033476243	0.001138154	7.89E-05	-0.003797535	-0.005110839	0.008140186	-0.008823017	-0.00226346	-0.006117771	0.008836944	-0.00267557	0.003136113	0.004898751	-0.000480705	-0.000756347	-0.005918909	0.000696876	-0.002163402	0.002186032	3.60E-05	-0.001469086	-0.000108544	0.00379448	-0.000685644	0.000350772	-0.00051681	0.000749783
Bellinurus.bellulus.NHMUK_34889.CR2	Bellinurus	Bellinurus	0.188955192	-0.008708045	-0.010101296	-0.062118547	0.036950578	0.021607112	0.011515194	0.019986032	0.005832908	-0.000757877	-0.025326421	-0.003638203	0.000730536	-0.010510627	0.008397968	0.002615577	-0.003314346	-0.005184272	0.000232438	-0.000436163	-0.004440019	0.001227057	-0.001440698	-0.001169427	-1.47E-05	-0.000828042	-0.001953799	0.001138513	-0.004053395	-0.003271912	0.002379102	0.001217843	0.001583149	-0.001147476
Bellinurus.carwayensis.NMW_29.197.G3	Bellinurus	Bellinurus	-0.072539498	-0.16677177	0.011401953	-0.006844886	0.109642617	-0.065730332	-0.030700868	0.033245711	0.017605616	0.021850202	0.010701876	0.001325227	0.013668374	0.024024575	-0.000654119	0.004043421	-0.001464164	-0.00051835	0.003229659	-0.003260806	0.000893166	-0.001021111	9.55E-05	0.002725353	0.003171322	-0.001257486	-0.003964767	-0.001195215	0.001186327	-0.000899678	0.000625392	0.001691986	7.14E-05	-0.000158784
Bellinurus.grandaevus..GSCI12804b	Bellinurus	Bellinurus	-0.06563767	-0.179233649	-0.020025955	0.000309415	0.042765379	-0.019791854	0.037678685	-0.009928981	-0.040603059	-0.012889801	0.006539929	-0.009824934	0.010625603	0.010078701	0.012982043	-0.009396273	-0.00937707	0.003876675	0.002535632	0.001072421	0.000197417	0.003287548	0.005337329	0.003806118	-0.001296609	-0.001580813	-0.0004109	-6.39E-05	0.00331209	0.002053658	-0.00057905	-0.001184419	-0.001965593	-0.000571082
Bellinurus.grandaevus.GSCI12805	Bellinurus	Bellinurus	0.148551564	-0.13136304	0.006244402	-0.023394612	-0.022660561	-0.035857189	0.014465189	0.001772075	-0.008386402	-0.006480382	0.011776851	0.013059458	0.004838735	-0.006900244	0.002215983	0.004075924	0.006658484	0.008135729	-0.003571217	0.002768736	-0.000289005	0.000373357	-0.003859974	0.00255392	0.007255506	-0.000479548	0.000774735	0.00064617	-0.003083889	-0.00116219	-0.001154099	0.000111923	-0.001373825	-0.001713499
Bellinurus.konigianus.L8186e	Bellinurus	Koenigiella�	-0.126723881	-0.206700326	0.043915933	-0.063490788	0.072115263	-0.062425578	0.002140268	-0.04422162	-0.031764979	0.016708204	-0.002904385	-0.000935489	-0.015196319	-3.84E-06	0.00239562	-0.006690041	0.005975285	-0.003164037	0.008805807	0.00341964	-0.004632514	0.002280842	-0.001771855	-0.008695696	-0.000212387	0.002717358	0.001485553	0.005203757	-0.00105259	0.000813031	-0.00102312	0.000227518	0.001453096	0.000825788
Bellinurus.lacoei.USNM.38860	Bellinurus	Parabelinurus	0.157365858	-0.064394644	-0.011157166	-7.35E-06	0.000977424	-0.006976991	7.76E-05	0.002031521	0.005957767	-0.016084491	0.009593348	-0.005866001	-0.006252798	-0.003127201	0.003290889	0.005204516	0.001111767	0.003484777	-0.001506491	-0.002071481	0.004315471	0.002640822	0.007241141	-0.004492087	-0.00207782	0.004592915	-0.002123743	0.000536789	-0.000629873	0.002127428	-0.002103597	-0.001743436	0.001335238	0.00053793
Bellinurus.lunatus.NHMUK_I_2754	Bellinurus	Parabelinurus	0.178569078	0.100477163	-0.020535258	0.023501608	0.03117686	0.01750333	0.01323464	0.026653488	-0.017425369	0.016719504	-0.000398133	-0.010979086	-0.006558268	-0.004032553	-0.008285214	0.002991314	-0.002160207	0.009367029	-0.001614059	-0.001390432	-0.007908218	-0.004990602	0.004732031	-0.001961973	-0.00189874	0.004150118	-0.003759907	0.000529919	0.001501155	0.002556674	0.001031757	0.002175086	-0.001013326	-0.000263891
Bellinurus.sustai.MMO.B.976	Bellinurus	Bellinurus	0.125899682	-0.051393486	-0.035033402	0.003689352	0.071870862	-0.04218236	0.030926727	0.022485631	0.032443107	-0.007621884	0.006769918	0.000321183	-0.005737575	-0.00810281	0.00147354	0.000955928	-0.000524374	-0.000644618	-0.00253306	0.000571514	0.001224341	-0.001677605	-0.001795728	-0.004015995	-0.001788576	0.002155338	9.60E-05	-0.001988003	0.002889621	-0.002051499	0.001116174	-0.000369566	-0.000278462	0.000152603
Bellinurus.triloitoides.LL11267	Bellinurus	Bellinurus	0.1295568	-0.035799616	0.001019661	-0.04158302	0.028745698	-0.032509047	0.02528259	0.028287939	0.019715807	0.001141415	-0.005107747	-0.004332542	0.009582201	-0.011471485	-0.00169879	-0.004847149	-0.00079553	-0.002569447	-0.001026271	0.000972753	0.001064976	0.004192494	0.000718294	-0.002937053	-0.001030112	-0.000952989	-0.001233026	-0.001422427	0.000597865	-0.000469223	-0.003143157	-0.001387047	0.0014019	-0.002143972
Bellinurus.truemani.SMF.Viii.314	Bellinurus	Koenigiella�	0.346073713	0.035948975	-0.015352287	0.017665724	0.041948908	-0.074139753	0.020272756	-0.034946721	-0.000756911	0.021247319	-0.006913202	-0.012562299	-0.00745241	-0.003530455	0.000236531	-0.001780903	0.003684306	-0.007396649	-0.013157777	0.000482148	0.000641488	0.000984887	-0.002178029	0.003591974	0.001452337	0.000351374	-0.000901985	-0.000813311	0.000776905	0.001067479	0.002975016	-0.000679791	-0.000988151	0.000680242
Euproops.anthrax.NHMUK_I_2750.CR2	Euproops	Prestwichianella�	0.128898795	0.226507054	0.050690269	-0.105391138	0.067613396	0.032225274	0.02023045	-0.018676757	0.002199646	-0.023076364	0.01849695	0.014167619	-0.007657777	0.004858199	0.002742107	0.004355996	-0.012101786	-0.005166526	-0.002016888	-0.002483411	-3.19E-05	-0.003121485	-0.000106506	-0.001679292	-0.002468777	-0.000714267	0.00472989	0.000509522	0.001528555	-0.000322612	-0.001947145	-0.000811264	-0.00030614	-0.002650518
Euproops.danae.LL.3299A	Euproops	Euproops	0.139766179	-0.058875637	-0.004986842	0.034914233	-0.034818397	-0.008550731	0.007833566	0.004164493	0.002532156	-0.000632671	0.001271119	0.006093899	0.004297653	-0.001709662	-0.000227006	-0.003236383	0.003472386	-0.004728039	-0.003686285	0.003305645	-0.00036965	0.005173611	0.000424068	0.002548533	0.000346976	-1.37E-05	0.002436718	0.002309907	-0.000428037	-0.004109088	-0.000429717	0.000809653	-0.003659079	-0.001239653
Euproops.danae.LL.4294	Euproops	Euproops	0.109456253	0.060238882	0.027791251	-0.02274299	-0.043440246	-0.008049404	0.020418995	-0.014828019	0.030621553	0.011596212	-0.009539524	-0.009780962	-0.011310895	0.000418294	0.003661876	0.00379557	-0.001544633	0.00316735	0.004614599	-0.000415724	-0.002399625	0.000290054	-0.003207222	0.002218672	8.83E-05	-0.001181269	-0.001447463	-0.001558401	-0.000567271	0.000136412	-0.001254934	0.000390374	0.000193005	-0.000990095
Euproops.danae.USNM..697642	Euproops	Euproops	0.045375887	-0.025180844	0.004841463	0.02909157	-0.02609486	-0.002032778	0.003392536	0.016492179	0.022594931	0.008086978	0.004026973	0.003198209	0.012202096	-0.005103075	0.003306447	-0.004098819	-0.003844216	-0.001637044	-9.66E-05	0.000840881	-0.00116929	-0.00109558	0.000341597	-0.004638774	-0.000310697	0.001911682	0.00282906	0.001583602	-0.000420839	0.001971105	0.002450318	-0.000471373	-0.001682516	0.000295102
Euproops.danae.USNM.38835	Euproops	Euproops	0.235560031	0.135353573	0.021299081	-0.023125671	0.01946876	0.004335762	-0.024978208	-0.010598905	-0.013785446	0.001833329	-0.010619776	-0.008413199	0.014801787	0.000447802	-0.003056471	0.000251998	0.002487004	0.001295767	-0.000826237	0.001119551	0.008000716	5.99E-05	0.003769112	-0.001891265	0.005546116	-0.000631612	-0.002823949	-0.000196027	-0.001650062	-0.001284878	2.36E-05	-0.003655461	-0.002179225	0.001414505
Euproops.danae.YPM.IP.168001	Euproops	Euproops	0.04798529	-0.050824339	-0.006755712	-0.025573746	-0.018799486	0.043369455	-0.004485241	-0.012592218	0.015135883	0.012084113	0.011431726	-0.017158286	0.008170086	-0.004520361	-0.005113407	0.004071528	-0.005987015	0.003550464	-0.002717673	0.002809347	-0.000532012	0.000560362	-0.001156091	0.00164178	0.001169102	0.001489526	-0.000735623	0.002634029	0.003174793	-0.001411221	-0.000847445	0.000783585	0.000342894	-0.000288352
Euproops.danae.YPM.IP.168002	Euproops	Euproops	0.251374649	0.033140832	0.005670981	-0.032534882	-0.029786744	0.004706446	-0.007840021	0.00106987	-0.020235563	0.010457439	-0.006864158	0.010229201	-0.000858758	0.006101275	-0.004838921	-0.014365518	0.000695256	0.003265114	-0.005366557	-0.002462901	0.001832669	-0.00044468	-0.001539968	-0.000118887	0.003887261	0.001287245	-0.003008835	-0.00252881	-0.000496613	0.002163322	-0.001889489	0.001196004	0.001732189	-0.002198373
Euproops.danae.YPM.IP.168009	Euproops	Euproops	0.284843088	0.182325732	0.0517483	-0.020683949	0.022385673	-0.033724136	0.002784899	-0.036858346	-0.000253928	-0.003288526	0.002930624	0.006823293	0.017883807	0.012491375	0.000130768	0.003644859	0.00293462	-0.002315646	0.000175803	0.003005384	0.000812126	0.008790818	-5.77E-06	-0.001200363	-0.005233595	0.003501519	0.000408331	-0.001999373	-0.001182439	-0.000156218	-0.001119644	0.000711878	0.000818868	0.001615175
Euproops.danae.YPM.IP.168015	Euproops	Euproops	0.186158708	0.07145412	0.015190638	0.043412566	0.004616923	-0.042491944	-0.016015903	-0.011765159	0.015587662	-0.006408307	-0.007260973	-0.015863421	-0.002913704	0.000998446	0.003431359	-0.014339645	-0.001839059	0.002858765	-0.000930807	-0.003761094	-0.003884182	-0.006611523	-0.004969683	-0.001533675	0.002351091	0.002345072	0.002985489	-0.001293209	0.001697665	-0.000667134	-1.10E-05	0.000903016	-0.00201648	-0.000405035
Euproops.danae.YPM.IP.168025	Euproops	Euproops	0.155865082	-0.140142135	-0.053178517	0.165013858	0.15541555	0.098889982	-0.027469979	-0.021447313	0.020771297	-0.009553354	-0.02174111	0.020663568	0.000931386	0.000114714	-0.005744488	0.004165567	0.003671036	0.004250338	-0.000604973	0.000580349	0.000586325	0.000728262	-0.001100992	-0.000722872	0.00104108	-0.000753211	0.00044423	0.001132316	0.00123568	0.001030458	-0.000850793	0.000392049	-0.000177915	-0.001529793
Euproops.danae.YPM.IP.168028	Euproops	Euproops	0.160900737	-0.122509843	-0.025873438	-0.048605879	0.018580688	0.000926564	0.006613741	-0.009630538	0.001837695	-0.008059072	0.01141921	0.004294964	0.001262918	-0.011535521	0.00473838	-0.003990008	0.01205578	0.005453384	-0.000184951	-0.000113762	0.004507306	-0.00672232	0.000592326	0.004588074	-0.002958153	-8.27E-05	0.000317115	-0.000909231	-0.001678038	0.002595004	0.000170679	0.000764	0.000189396	0.000480247
Euproops.danae.YPM.IP.168031	Euproops	Euproops	0.174817062	-0.077804925	-0.022941083	0.005244471	-0.032521585	0.010431317	-0.005766225	-0.001911789	-0.011207375	0.002295227	-0.004060011	0.006091557	0.001719118	0.003388201	0.000322157	0.012081918	-0.006255822	-0.003964975	-0.003619403	0.003897714	0.004699121	-0.002496198	5.65E-05	-0.003927821	-0.000313969	-0.000208372	-0.000639257	-0.000264801	0.002564952	1.76E-05	0.001189431	0.000742932	-0.001012919	0.000788847
Euproops.danae.YPM.IP.168033	Euproops	Euproops	0.195706712	-0.013933193	0.010107395	-0.071147602	-0.027017887	0.023603089	0.017480735	8.44E-06	-0.001588277	0.00028235	-0.013541449	0.000516573	-0.004562861	-0.001704641	-0.000807853	-0.000551607	-0.007325311	0.001980462	-0.000629529	-0.002613953	0.00203968	0.004309578	-0.000700707	-0.001795408	0.00070049	-0.000499506	-0.001635824	-0.001255378	0.002975171	-6.62E-05	0.000511974	0.000882652	-0.000205013	0.002839317
Euproops.danae.YPM.IP.168035	Euproops	Euproops	0.164226469	-0.045059561	-0.019429132	0.006835027	-0.001210001	0.025894594	-0.009538777	0.002506825	-0.001825991	0.005094165	-0.001706292	0.000909649	-0.003134667	-0.006183963	-0.000713374	-0.000816989	-0.011098039	0.000231317	-0.000953503	-0.001121788	0.005328929	0.001921666	-0.001408517	-0.001846367	0.00016353	0.002271837	-0.002344898	-0.00044436	0.001315269	-0.000870795	-0.000832777	-0.002307984	-0.000215285	0.000597668
Euproops.danae.YPM.IP.168040	Euproops	Euproops	0.12860563	0.020128148	-0.003278792	0.038765259	-0.002841496	0.004497195	0.017483103	0.033054195	0.00573589	-0.008561493	0.004568738	0.009617325	-0.000697691	0.002764941	-0.002771459	-0.009628204	0.009377023	-0.00427442	0.004079924	-0.00120351	-0.002525394	0.006557327	0.005198757	-0.002223843	0.00079412	0.000820276	-0.00091569	0.000523789	0.000195583	-0.001908881	0.000797168	-0.000849195	-0.000260441	-0.000259889
Euproops.danae.YPM.IP.168054	Euproops	Euproops	0.182539345	-0.069636735	-0.02530147	0.013007928	-0.028435225	0.015093846	-0.020667712	0.00179323	-0.019423306	0.013071382	0.007015388	0.0123296	-0.003470674	0.001155295	-0.000836857	0.00362827	-0.003115934	8.72E-06	-0.000617299	-0.003852764	-0.0022817	0.000536175	-0.006082966	0.002186847	-0.003430851	-0.00040532	-0.000898066	0.00122054	0.000418649	-0.000565862	-0.000271742	-0.002380215	0.002449054	-0.000108066
Euproops.danae.YPM.IP.168059	Euproops	Euproops	0.15426729	-0.025085315	-0.002740901	0.016457712	-0.016538688	-0.006239523	-0.014058905	0.013249268	0.005297096	-0.00120729	-0.000820425	0.007152874	-0.006440016	0.007160161	0.005934342	0.007101448	-0.004994578	0.002671102	0.002524895	-0.001434192	-0.004665571	0.004591918	-0.002077936	0.000552181	0.001565201	-0.001160126	0.0026194	-0.002507118	-0.001659519	0.001723546	-0.001828168	-0.001412471	0.001395134	0.000776637
Euproops.danae.YPM.IP.16912	Euproops	Euproops	0.076388007	0.03387167	0.011984663	0.017753528	-0.023837045	0.016792156	-0.019133377	0.016421383	0.014306981	-0.003459631	-0.007653937	-0.017022173	-0.001630322	-0.005300471	0.003162935	0.008033447	-0.000697155	-0.000280572	0.00785837	-0.002437247	-5.63E-05	0.002241076	0.000751139	-0.000249961	-0.001598992	-0.000951622	-0.001004903	0.000474875	-0.000745754	0.000595035	-0.001128705	0.000726546	-0.000231405	-0.001062975
Euproops.danae.YPM.IP.25590	Euproops	Euproops	0.199604002	0.036575163	-0.009757544	0.063066112	-0.042141981	-0.002851373	-0.015571324	-0.009512194	-0.011435111	0.002964191	-0.00027191	-0.006442155	-0.003618258	0.005487822	0.006452171	-0.004643011	-0.002232193	-0.000252436	-0.003512135	0.006898396	0.00095839	-0.000747875	0.005444599	-0.002766173	-0.001274481	-0.00063953	-0.000299258	-0.000310061	0.000915682	-0.001555637	-0.002670249	0.002015013	0.000283952	-0.003834912
Euproops.danae.YPM.IP.325497	Euproops	Euproops	0.217173803	-0.005017019	-9.14E-05	-0.009953289	-0.031942974	-0.002999748	-0.0207253	-0.004068624	-0.008746358	0.012729573	-0.007914687	0.00047639	-0.002574447	0.005332615	-0.000629582	-0.001998577	-0.000686914	0.003815624	0.001070216	-0.001688687	0.00607611	0.001921993	0.000993642	0.002066277	-0.000824729	-0.001004675	0.0048287	-0.002088675	0.001562738	0.000127776	0.001344338	0.00076252	0.000388529	-0.001012201
Euproops.danae.YPM.IP.50498	Euproops	Euproops	0.166568097	0.069132323	-0.003965962	0.03388295	-0.02109392	0.01371297	-0.006161755	0.013577121	-0.014932914	0.009892435	0.010461023	-0.001409268	-0.007252094	0.001957316	-0.003202419	-0.004733015	-0.00500898	0.0011363	0.003832268	0.009805284	0.001689252	-0.005069526	0.003471215	0.000102619	0.003753366	-0.001360322	-0.000560987	0.002576713	-0.002450481	-1.04E-05	-0.000962793	-0.000317381	0.000996074	-0.001516647
Euproops.danae.YPM.IP.50510	Euproops	Euproops	0.207739062	-0.012869396	-0.01437669	-0.013585071	-0.004609531	0.013493757	-0.00101161	0.001842682	-0.002679549	-0.003620932	0.004868048	-0.004860782	-0.013415697	-0.003433246	0.001082538	-0.003715639	0.003852596	-0.002189953	-0.000520595	-0.001008527	0.003241814	0.00458473	0.000785491	0.003986016	-0.002237774	-0.003864571	-0.001796365	-0.00064261	-0.000438324	-0.001563613	-0.000126727	-0.000471677	0.002411609	0.000951202
Euproops.danae.YPM.IP.50514	Euproops	Euproops	0.081185485	-0.040882518	-0.0024728	-0.026660974	-0.02280615	0.023231619	0.001952482	-0.015672356	0.024648414	0.013469851	0.00074983	0.003055162	0.005502477	-0.007927203	-0.004827702	-0.00341907	-0.003977037	-0.001229342	0.001231285	-0.002506286	0.002495305	-0.002796026	0.002083708	-0.001399431	0.002531465	-0.002240707	-0.000579572	0.002825256	-0.00301445	0.002260274	-0.000467059	-0.003044793	-0.001655162	-0.000995265
Euproops.danae.YPM.IP.50516	Euproops	Euproops	0.170407155	-0.093877263	-0.011242308	0.02030096	-0.030691031	-0.016051153	-0.020080481	-0.021838081	-0.011410016	-0.015260928	0.013671164	0.000649088	-0.010137792	-0.001992384	-0.001303414	0.011275658	0.006089632	-0.00786816	0.003192312	-0.000553394	-0.007762574	-0.003706695	-0.000525791	-0.002266224	0.001994191	-0.001307818	-0.004250537	-0.0037801	0.002115779	3.17E-06	0.000934193	-0.001882183	-0.002109794	-0.001595803
Euproops.danae.YPM.IP.50520	Euproops	Euproops	0.212848063	0.045789112	0.004828426	0.01933412	-0.026798375	0.01454202	0.006077129	0.001977138	-0.012248849	-0.009991792	-0.014277193	0.001232563	0.000649094	0.013845632	0.002082414	-0.000151998	0.004517897	-0.005946514	0.000848835	-0.004621261	-0.001069856	-0.006216344	0.001470218	0.002336942	0.004134698	0.00546057	-0.000435379	-0.001045199	0.001130639	0.001535841	-0.001133705	-0.000718988	0.002509516	0.000192876
Euproops.danae.YPM.IP.50534	Euproops	Euproops	0.119015305	-0.082015046	-0.005214235	-0.012695497	-0.014973204	0.001611785	-0.026943757	0.016041439	0.001574345	-0.004330422	0.017383375	0.000696283	0.005105172	-0.002452764	0.006694356	0.002153178	-0.002471923	0.001854517	-0.00696348	-0.000593956	0.001315165	0.002883851	0.002896084	-0.001997125	0.00213559	0.006481286	0.000947507	0.001971061	-0.00285407	0.000762586	0.000225111	8.85E-05	0.000369962	0.001389199
Euproops.danae.YPM.IP.50538	Euproops	Euproops	0.061899461	-0.051896174	0.00231151	-0.015315279	-0.047298906	0.04052456	0.011571593	-0.015981365	0.011791967	0.005712234	0.002304129	-0.000875251	0.011593489	0.006182499	9.04E-05	0.006476881	-0.003326125	-0.001683634	-0.00326061	-0.002075733	-0.004690397	-0.003655748	0.001591621	-0.0032009	0.000517919	-0.000183027	-0.00174972	-0.000213118	0.000548758	-0.001536506	0.001019107	-0.001206158	0.003231296	0.000376106
Euproops.danae.YPM.IP.50551	Euproops	Euproops	0.180077546	-0.041828583	0.003690145	-0.034419611	-0.003047312	-0.021330685	-0.004521325	-0.000302072	0.017823062	-0.002818002	-0.008867607	-0.00546684	-0.006544692	0.001841822	0.001054995	0.008170066	0.008658935	-0.002277719	0.003056571	0.002395702	0.005523923	0.000447252	-0.001962911	0.000955458	0.002169562	-0.000413348	-0.00144394	0.001095164	0.000260693	-0.000779603	0.000715187	-0.000579464	-0.000121428	0.000135008
Euproops.danae.YPM.IP.50558	Euproops	Euproops	0.195211054	0.020119696	-0.005744865	0.010208441	-0.018289005	-0.004828668	-0.019313062	0.011546356	-0.012599561	0.000871795	0.007200407	-0.00282412	-0.009652152	0.008563691	-0.010262967	0.001226993	-0.00024555	0.003729003	0.00549814	0.003025356	0.001216524	-0.002819928	-0.003951969	-0.000990616	-0.003313897	0.004004802	0.000902296	0.001791818	-0.001390387	-0.002634733	0.001313989	2.14E-05	-0.000212486	0.000307447
Euproops.danae.YPM.IP.50575	Euproops	Euproops	0.046390989	-0.08110675	0.012728336	-0.027421724	-0.016573166	-0.00566017	-0.007098374	-0.009052662	0.019620938	0.005181775	0.022107818	0.002060411	0.004924528	0.004238626	-0.009139629	-0.002208289	-0.000735517	0.00200437	-0.000994425	0.003563781	-0.003576148	-0.001877103	0.003237785	0.00268591	-0.000120711	-0.001184033	9.86E-05	-0.001234501	-0.00225755	-0.003429458	-0.001010334	0.002805487	0.001616706	0.001246175
Euproops.danae.YPM.IP.50613	Euproops	Euproops	0.203335244	-0.059447816	-0.004715363	-0.042322273	-0.00568873	0.016828022	-0.035471747	-0.004324265	-0.00560524	-0.00425382	0.003891934	0.004568661	-0.007862198	-0.004186619	0.000194541	-0.006049605	0.000137653	-0.004263937	0.002713448	-0.005342511	-0.002299595	0.001578018	-0.001488187	0.00186591	-0.000989001	0.002738031	-0.00143619	-0.004012408	-0.000788725	-0.001836086	-0.002880839	0.002292686	-0.00221381	0.000912177
Euproops.danae.YPM.IP.50628	Euproops	Euproops	0.128417855	-0.06471181	2.67E-05	-0.028007268	-0.029021892	0.014820323	-0.005272154	-0.013392503	0.012272744	0.019240498	0.007036303	0.001147003	0.001651332	-0.000759202	-0.010997143	0.001419703	0.008442305	-0.000735713	0.00349291	-0.001449155	0.006204611	-0.001733664	0.000567083	-0.000948426	-0.00280699	-0.002176036	0.003913154	-0.000806169	-0.000306411	0.002569923	-0.000805032	-0.000661511	-0.000346088	-0.001307251
Euproops.danae.YPM.IP.50641	Euproops	Euproops	0.118247926	0.032252236	0.02478626	0.012171929	-0.022513872	-0.01166071	-0.015053435	-0.005793745	0.027992635	0.009213074	-0.001405224	0.0036302	-0.010326082	0.001005134	0.004707944	-0.005761928	-0.001698783	0.004719294	0.007796311	-0.001577746	-0.002062614	0.000933185	0.002302931	-0.000924262	0.000128261	-0.002136329	0.001176805	-0.002727848	0.000644612	0.002302462	0.001433951	-0.000827237	-0.000231088	0.000522824
Euproops.danae.YPM.IP.50644	Euproops	Euproops	0.22905443	0.122747374	0.023884576	-0.023354382	0.006344262	0.003179706	-0.02136068	0.004626036	-0.016875431	0.001105311	-0.008935177	-0.001834381	0.013129578	0.006453255	-0.006109701	-0.0014611	0.003722482	0.002804451	0.001382888	2.18E-06	-0.00099145	-0.005426867	-0.004234707	-0.002182774	-0.003144144	-0.001950278	8.94E-05	0.001898899	-0.000220095	-0.00213212	-0.00153603	-0.001052876	-0.001666989	0.002866304
Euproops.danae.YPM.IP.50657	Euproops	Euproops	0.078571383	0.037260743	0.02304434	0.054159979	-0.03414501	0.007680447	0.008358627	0.017914523	0.014210903	-0.003625087	0.002401511	0.009111776	-0.001751204	-0.001104805	0.00775409	-0.012282231	-0.0027988	0.001245761	0.00691366	0.006052012	-0.001122779	0.000137205	-0.003298161	0.00048361	0.002042985	-0.001444359	-0.001660042	0.003080189	0.003883768	-0.001255912	-0.001239772	-0.001492912	9.13E-06	0.002256471
Euproops.danae.YPM.IP.50659	Euproops	Euproops	0.134400157	-0.022078954	0.019109751	-0.013927972	-0.019031433	-0.029298787	-0.025313775	0.006901835	0.021860429	-0.004092671	0.000805	0.000209665	-0.004322567	-0.000276644	0.0106097	-0.000255131	-0.002113472	-0.002976504	0.004083891	-0.001537909	0.006232462	-0.003179189	0.003887498	0.003511632	-0.002735387	0.000594289	0.002519311	0.002120389	0.001918254	-0.000289627	0.000421194	-0.00027025	-0.000817842	0.00086143
Euproops.danae.YPM.IP.50664	Euproops	Euproops	0.21731443	0.011923888	-0.014848285	-0.004129654	0.013329675	-0.013923437	0.009888257	0.010376421	-0.003758012	-0.017841536	0.002212888	-0.008085693	-0.013167209	0.000865288	-0.011703264	-0.001601136	-0.000131765	-0.001305839	-0.00308104	-0.003013121	-0.000467213	0.005217968	-0.001577517	0.003713462	0.001797836	-0.001335558	-0.001400126	7.08E-05	0.0001073	0.002438157	-0.001835434	0.001363698	-0.001343343	0.000448714
Euproops.danae.YPM.IP.50667	Euproops	Euproops	0.200029873	-0.08120248	-0.027635544	0.02112409	-0.034214528	-0.009450925	0.019517015	0.021338808	-0.029299902	-0.005949713	-0.00495925	0.01104197	0.005005778	-0.00218718	-0.001288072	0.004933115	-0.003909867	0.000566905	-0.001520024	-0.001579547	-0.005326337	0.001742904	-0.001406391	0.002371874	-0.002363991	0.00017305	0.001670645	-0.0033988	-0.001457355	-0.000839823	0.000700736	-0.003138007	-0.002938026	-0.000217421
Euproops.danae.YPM.IP.50697	Euproops	Euproops	0.190790361	0.008899507	0.006989611	0.016851456	-0.009416192	-0.028763209	-0.011292907	0.012486714	0.00049346	-0.009401133	-0.00221513	0.003530685	-0.006946138	0.00544077	-0.003041987	-0.002755064	-0.003503387	-0.003454388	-0.001661077	0.000363276	0.001242833	-0.000305996	-0.001888745	0.003551554	0.00283172	-0.00134133	0.000654564	0.000507311	-0.000787377	0.003078919	0.000910112	-0.001012648	0.003621338	0.00056454
Euproops.danae.YPM.IP.50705	Euproops	Euproops	0.054873617	-0.059770168	-0.016711053	0.024237365	-0.019355101	0.038085902	0.00067808	0.003026923	0.006506605	-0.005815552	0.016490142	-0.00371673	0.009332849	0.001708214	-0.000592517	-0.000513704	-0.000852405	-0.001672161	-0.004549228	0.002319004	-0.005702244	-6.13E-06	-0.001708835	-0.001959393	-0.003129238	-0.000665661	0.001124813	-0.000677693	-0.001441593	0.002803108	0.000340537	0.001028833	-7.32E-05	0.00090443
Euproops.danae.YPM.IP.50741	Euproops	Euproops	0.231250807	-0.029339215	-0.020450242	-0.005117398	-0.019002386	0.011647316	0.032262543	-0.002342477	-0.019622709	0.012879176	-0.017552571	0.003170431	-0.008331663	-0.004080002	-0.005138568	0.010617308	-0.007213009	0.003484582	0.006195037	-0.00022262	0.000778091	0.004617165	0.004917075	-0.000610013	0.001492742	-0.002334009	0.001641881	0.000908552	-0.000352995	-0.000411261	0.001173889	0.003503121	-0.001255552	0.000949855
Euproops.danae.YPM.IP.50755	Euproops	Euproops	0.197455537	0.014069192	-0.021540607	0.079679227	0.023566253	0.007817687	-0.013499993	0.002551882	-0.002572705	-0.013286856	-0.00277675	-0.008116485	-0.008641102	0.002135868	0.003991339	-0.003823469	-0.006824262	-0.001269337	-0.003255273	-0.000295892	0.001381443	0.000454699	-0.0016982	0.001912196	0.001981061	0.001988597	0.004424351	0.001728985	-0.004190195	-0.001169759	0.003646492	0.000583701	0.000862915	0.00088275
Euproops.danae.YPM.IP.50786	Euproops	Euproops	0.251932205	0.101183243	0.00091111	0.028436249	0.044936703	-0.030333215	0.000389788	0.00049942	-0.003662878	0.010145725	-0.001653992	0.007286739	0.00448815	0.002133697	-0.008185164	-0.006169883	0.001084007	0.002598662	-0.002221784	-0.00328056	-0.000395683	-0.002209904	0.000868586	-0.00378566	-0.003762375	-0.005360805	0.000261915	-9.49E-05	-0.000144925	-0.000953587	0.000373604	-0.001434818	-0.000282375	0.001953394
Euproops.danae.YPM.IP.50834	Euproops	Euproops	0.130498681	-0.157145014	0.009007136	-0.0067996	-0.017557704	-0.052335841	0.041507251	-0.02227549	-0.013717744	-0.037377991	-0.007783877	-0.006485836	0.01292015	-0.011675484	-0.005852865	0.002531491	-0.002515161	0.008371223	0.003154883	-0.00116256	-0.000269135	-0.006315844	0.00012113	-0.001338977	0.001898046	-0.002427256	0.002093802	-0.001198582	0.00109409	-0.001864942	0.000966746	0.000367088	0.003130111	0.000637615
Euproops.danae.YPM.IP.50908	Euproops	Euproops	0.068591091	-0.062178903	0.003231793	-0.040947823	-0.021560139	0.053984161	-0.022173638	-0.021226473	0.017144418	0.00434482	0.001094274	-0.015153539	0.013367493	-0.003472481	-0.008473918	-0.004357913	0.00113795	-0.003856531	-0.002155798	-0.004849147	-0.00458563	0.004698444	0.000420185	0.000682376	0.001340981	-0.000988452	0.003151005	0.000800485	0.002127656	-1.26E-05	-0.000208549	0.00082026	0.001256925	-0.000959338
Euproops.danae.YPM.IP.50937	Euproops	Euproops	0.218765981	-0.005943627	-0.020320711	0.025896557	-0.025542888	-0.00695884	0.002399292	0.023970295	-0.01933279	-0.007024825	-0.008832561	-0.001261879	0.001043294	0.007365303	0.002281411	0.003712768	0.005290386	0.00271336	-0.002409326	-0.000490577	0.00539083	-0.000522211	-0.004873962	-0.002235004	-0.008390928	-0.001212705	-0.000186558	0.001018706	-0.00080028	0.000405263	0.001208989	0.0014664	0.000969073	-0.002745494
Euproops.danae.YPM.IP.516919	Euproops	Euproops	0.192410436	0.111931686	0.017467379	0.011942584	0.027656109	-0.034035357	0.013830936	0.011123612	0.007748501	-0.007241391	-0.000666849	-0.001579511	-0.000856847	0.004607966	-0.003658842	-0.004111849	0.000877225	-0.000909561	-0.003716108	0.000143859	-0.005442507	-0.001452836	0.005913789	-0.001469228	0.000262453	-0.003618089	0.000671404	0.001047634	-0.000940011	-0.000109674	0.001185474	0.000184194	0.000636086	-0.001245282
Euproops.danae.YPM.IP.7973	Euproops	Euproops	0.15998365	0.15321185	-0.012536532	0.087248955	0.018538901	0.004508328	-0.009868867	0.004916232	-0.018571541	0.019256515	0.006969545	-0.016408725	0.00810286	-0.007439975	0.015909286	0.013114879	0.01055542	0.005249435	-0.000429155	-0.000450151	-0.005107541	0.001756886	-0.000405233	0.001413	0.002641108	-0.002391556	0.0035217	0.000594929	0.000670689	0.001095339	-0.003186509	-0.000772784	0.000200597	0.001670782
Euproops.longispina.USNM.38857	Euproops	Andersoniella	0.078078792	0.16778742	0.076625575	-0.149878433	0.051080073	0.00517897	-0.016158105	0.006744526	-0.001344764	-0.001650294	4.92E-05	0.01327447	-0.009337464	-0.007515134	0.007577716	0.007770555	0.008401366	0.004782065	-0.003348652	0.002141853	-0.002442209	-0.002199277	0.003047752	0.003552129	0.001914308	0.000328535	0.000400468	0.002705983	0.002558981	-0.001372914	0.000496787	9.34E-06	-0.000209282	-0.001073854
Euproops.rotundatus..MB.A.1089.CR2	Euproops	Prestwichianella�	0.140756315	-0.03868512	-0.003645099	0.031830651	-0.043839745	0.009832914	0.012893951	0.003026372	-0.000628913	0.000166702	-0.00663068	0.002486705	0.005676485	0.00314771	-0.00014402	0.002927807	0.007641269	-0.015684871	0.003175762	0.005171039	-0.00122302	-0.003597924	0.004042114	0.003588907	-0.001654824	0.001635045	0.000648655	0.001916976	0.002583375	0.00095388	0.001446627	0.000972657	-0.000111674	0.000232282
Euproops.rotundatus.USNM.PAL.100343	Euproops	Prestwichianella�	0.128883744	0.242991942	0.036868166	0.07472888	0.031348111	-0.030962678	0.00331635	-0.02559894	-0.00837185	-0.00452732	0.022392732	0.00881309	0.01906087	-0.017638782	-8.88E-05	0.001333265	-0.00714764	-0.002974226	0.011549299	-8.06E-05	0.002788168	0.003395395	-0.003680548	0.002557658	0.001258462	0.001591139	-0.004186885	-0.001055697	-0.000952499	0.001606944	0.002937097	0.002645747	0.001157727	-0.0013074
Euproops.rotundatus.YPM.IP.4289636	Euproops	Prestwichianella�	0.121216108	-0.030636064	0.00039912	-0.000816937	-0.03981004	0.054798037	0.009343538	-0.034147424	0.017913824	0.003780597	0.00690929	0.0153885	-0.006426145	0.003882306	0.011981374	-0.003284928	-0.000847401	0.004423251	-0.003845321	3.42E-05	-0.001738339	-0.001848894	-0.001593626	-0.000115339	-0.001538837	-0.000403316	-0.003975112	0.001982267	-0.000629533	0.000112554	0.001152032	0.001815775	-0.001806562	0.001820832
Liomesaspis.laevis.LL.11311	Liomesaspis	Liomesaspis	-0.365941457	0.027920285	0.103692086	0.013015038	-0.05319165	0.024123259	-0.006211367	-0.011677462	-0.010291683	-0.025419243	-0.015824725	0.003394242	0.007944597	0.000486929	-0.003841526	-0.004097997	0.005238789	0.000570776	0.001953317	-0.005246806	0.000170127	0.000267302	0.001016749	-0.000461155	0.00152063	0.000511269	-0.001946359	0.001951079	0.001201503	-0.000744398	0.000338917	0.000573678	-0.000935018	-0.000782009
Liomesaspis.laevis.MCZ.109534	Liomesaspis	Liomesaspis	-0.345789428	0.013586429	0.067185437	0.03096087	-0.008324213	0.019927273	0.00486323	-0.01295951	0.007797243	-0.003272155	0.000748709	-0.011296874	-0.002634465	0.007627519	-0.000401312	-0.000466923	0.002844254	0.004280312	-0.000512156	0.000108253	-0.002133683	0.006578762	-0.004384751	-0.000102662	0.000553239	0.001554184	0.001534712	0.00115284	0.001237412	-2.16E-05	0.002047696	-0.002577652	3.02E-06	-0.002335332
Liomesaspis.birtwelli.NHMUK_In_44770.CR2	Liomesaspis	Pringlia�	-0.330479405	-0.003599997	0.058176053	0.006278609	0.02230315	0.007736881	-0.015381294	0.008529112	-0.003390694	-0.004855084	0.001721474	-0.000165621	-0.002869935	-0.007093814	-0.000367491	-0.001255026	-0.004960992	0.000232081	-0.000613592	0.001860155	0.003783444	-0.003305114	-0.004691374	0.00067887	0.001668292	-0.000826581	0.000497712	-9.56E-05	0.00149089	-0.000290285	-0.001020713	0.001291682	-4.50E-05	0.000924874
Liomesaspis.birtwelli.NHMUK_I_13882	Liomesaspis	Pringlia�	-0.324723479	0.01202841	0.055102014	-0.00661409	0.002120799	0.036545511	0.001706738	0.003300838	-0.009935307	0.007464348	0.012917363	-0.004135775	-0.005305687	0.002147676	-0.006604662	-0.000807612	0.004932619	0.00240755	0.003701029	0.00187521	-0.000247972	0.000251867	0.000369722	0.000123075	-0.000442528	0.000797053	0.000532273	-0.004128468	3.85E-05	-0.003513366	0.001955341	-0.002171225	-0.000438788	-0.000767668
Liomesaspis.laevis.MCZ_109536	Liomesaspis	Liomesaspis	-0.335867832	-0.001609303	0.075853522	-0.005897574	0.015443043	0.01409185	-0.031263126	0.005094528	-0.002225684	-0.016798985	0.004257508	-0.006133372	-0.005183715	0.003047575	-0.00405201	0.003261971	0.000202456	-0.00010101	0.000914002	0.002162093	0.000842167	0.001556195	-0.000850806	-0.003238165	0.002812094	0.000206119	-0.001530086	-2.32E-05	-0.001636736	0.002168713	0.000755271	-0.000175844	-0.001164021	-0.000327858
Liomesaspis.leavis..YPM.IP.168050	Liomesaspis	Liomesaspis	-0.312802344	0.002954315	0.08086932	-0.053926119	0.001149367	0.004553487	-0.01585248	0.025074094	-0.017055622	0.004289551	0.012956502	0.009150788	-0.001219656	-0.001508887	-0.007519017	-0.000297389	-0.002281433	-0.001143242	-0.002294089	0.00027111	-0.003535531	0.002486067	-0.000348417	0.002058445	0.00115811	-0.002201752	0.001906338	0.002095095	0.003390653	0.003112864	0.001944293	0.00031064	2.65E-05	0.001100589
Liomesaspis.leavis.YPM.IP.168041	Liomesaspis	Liomesaspis	-0.317794865	-0.008039756	0.071456851	-0.012989525	0.008050354	-0.008528058	-0.007498824	0.013167786	0.005001472	-0.003256465	-0.007531934	-0.001214864	0.004470102	0.000708088	0.00424834	0.002037664	-0.000290415	0.000540378	-0.000976764	0.001102393	0.001698541	-0.002872702	-0.001158375	0.000473992	-0.001968498	0.002097447	0.000299492	-0.001413387	0.000811473	-0.000188515	-0.001376444	-0.000228874	0.000960381	-0.000295713
Liomesaspis.leavis.YPM.IP.168056	Liomesaspis	Liomesaspis	-0.320331024	0.034324813	0.065532866	0.023042059	0.003526883	0.041066841	0.02227248	-0.003009551	0.004828272	-0.013993693	-0.001151991	-0.004841575	-0.004584489	0.002867403	0.000180923	-0.00174982	0.002404113	0.004933089	-0.002563008	0.002059738	0.002256236	0.000986586	0.000414453	0.000147578	-0.002456707	1.05E-05	-0.000879395	-0.000579344	-0.00187975	0.00124575	0.000325555	0.000707594	-0.001106382	0.000540194
Liomesaspis.leavis.YPMIP.16913	Liomesaspis	Liomesaspis	-0.356740602	-0.002405146	0.077569409	0.025276192	-0.005614191	-0.015992514	-0.020687923	0.010295672	-0.003007342	-0.02053472	-0.004254074	-0.004574205	0.00160722	-0.000657444	-0.001848489	0.004726096	-0.003035052	-0.005362806	-0.002474821	0.002143696	0.000182583	-0.000837773	-0.001014348	-5.36E-05	0.002191389	-0.002516444	0.001135044	0.00150852	-0.000586227	0.000965849	-0.000926436	0.000313912	0.000596841	0.001249915
Prolimulus.woodwardi.MB.A.1989	Prolimulus	Prolimulus	-0.344302423	-0.009064732	0.052315257	0.037034123	0.015428086	-0.021381246	0.007619374	-0.005033284	0.00048869	0.009415337	0.003114716	-0.004770512	-0.009030438	-0.00548131	-0.006895172	0.00462499	-0.006619733	-0.003166796	-0.00227546	0.000561243	0.003398824	-0.001680715	0.000324025	0.000367214	-0.000104952	0.002697914	-0.000259168	-0.003352138	-0.000989458	-0.000787146	-0.001579686	-0.000322527	-0.00174481	3.26E-05
Prolimulus.woodwardi.MCZ.109537	Prolimulus	Prolimulus	-0.357542669	-0.020242403	0.075447489	0.020405286	-0.013323257	-0.042643824	-0.014788226	-0.000772528	0.009073167	0.006347268	-0.007927678	0.002577957	-6.02E-05	0.001338345	0.006629745	0.002218983	-0.003400885	-0.001133651	-0.00346655	0.004328889	-0.00263244	-0.00113491	-0.001437742	-0.002623298	-0.003883682	-0.003362882	-0.002357595	-0.001609776	-0.001691353	0.001615817	-0.00086173	-0.000814602	0.000385435	-0.000316893
Prolimulus.woodwardi.NHMUK_PI_In_18588	Prolimulus	Prolimulus	-0.304929271	-0.035584925	0.066750607	-0.043185318	0.025782294	0.017458118	-0.020094154	0.009252863	-0.011732505	0.017589426	-0.00864232	0.004863134	0.002551024	-0.007821651	0.001952167	-0.002172469	0.00018446	0.004317594	-0.001161987	0.001954248	0.000889812	0.002178295	0.002602721	-0.000221603	0.000683799	0.000480835	0.002449588	-0.003481692	0.001320566	-0.001377726	0.002518822	0.000246514	0.00161365	-0.00048568
Prolimulus.woodwardi.NHMUK_PI_I_3395	Prolimulus	Prolimulus	-0.344203941	-0.038789293	0.052221907	0.031271938	0.028193905	0.015752072	-0.027075367	-0.001229895	-0.019988109	0.013369395	-0.001875438	0.000359055	0.000969549	-0.015525193	0.004631073	-0.005053842	-0.002559755	-0.005615055	0.001502442	-0.011632876	-0.002004821	-0.00366893	0.004893892	0.003296729	-0.003748194	0.000621489	0.000486073	0.001263343	-0.00290992	-0.001025946	0.000191764	-0.001001365	-2.30E-05	-0.000260209
Prolimulus.woodwardi.NM.ME.193	Prolimulus	Prolimulus	-0.308524338	0.060058542	-0.124569497	0.052952397	0.028251091	0.057250756	0.050052845	-0.004859438	-0.009769739	0.010084657	0.011004265	-0.003554319	-0.007036723	-0.001509283	-0.001865311	-0.001580932	0.001153748	-0.002744962	0.000816904	0.001064056	0.001881298	-0.001628516	-0.000942295	0.002260606	0.001311641	0.002355388	0.000710173	-0.001151019	0.00053576	-0.003159383	-0.001344471	-0.002092658	0.002370581	0.001077715
Prolimulus.woodwardi.NM.Me.142	Prolimulus	Prolimulus	-0.306715818	0.03232552	-0.169447122	-0.050449768	0.031113484	-0.021030946	-0.006582391	-0.007030585	0.003618836	-0.004223884	-0.015774856	-0.00017788	-0.00061875	-0.002169571	-0.012215026	0.001622365	-0.007468386	-0.004741904	0.001758865	0.006989031	-0.003805364	-0.000818432	0.000951597	0.004197597	-0.00123055	-0.000214649	0.001258279	0.001439062	-0.001929575	0.001401938	-0.002584344	-0.00057028	-0.000768252	0.000608255
Prolimulus.woodwardi.NM.Me.146	Prolimulus	Prolimulus	-0.372657201	0.059242863	-0.131783514	-0.011131724	-0.031025477	-0.03365633	-0.021137781	-0.006543198	0.003479752	-0.006686509	0.008778519	-0.001445844	-0.003781645	-0.00487057	0.000656384	-0.003617575	0.000859343	0.003062685	-0.000830435	0.002899764	-0.000466911	0.000712735	0.000247354	-0.001341808	-0.001783844	-0.003278216	-0.001851059	-0.001678768	-0.00044492	0.00050049	0.003047422	-0.001340462	9.82E-05	-0.000676257
Prolimulus.woodwardi.NM.M1031	Prolimulus	Prolimulus	-0.357375752	0.034514226	-0.16931542	-0.036240896	-0.019133544	-0.026015155	-0.033189824	-0.011913559	-0.000970543	-0.000918548	-0.016572694	0.006057026	0.007130523	-0.003643383	0.003342449	-0.00207761	-0.003357607	0.002595511	-0.001825346	0.002203487	-0.001599117	0.000211882	0.000157729	0.004262389	-0.003166111	0.00075825	-0.002577814	0.001453547	0.000771719	0.00033838	-0.00082793	-0.000230966	-0.000265011	-0.000599963
Prolimulus.woodwardi.NM.M1032	Prolimulus	Prolimulus	-0.327664547	0.058218611	-0.153591633	-0.076531985	-0.015433691	-0.029760256	-0.024069759	-0.004494122	0.014214453	-0.012519602	-0.004778726	-0.002061964	0.002356082	0.007889865	-0.006247876	0.002723903	0.002649904	0.00538244	0.002220176	-0.000920459	-0.000790744	0.001820482	0.001385096	0.00075445	-3.14E-06	0.004550484	0.001646267	0.000431387	0.00034831	0.000601296	0.002111377	-0.000548617	-0.000334577	2.31E-05
Prolimulus.woodwardi.NM.M1038	Prolimulus	Prolimulus	-0.333426764	-0.020501375	0.077390321	-0.031797397	-0.011123596	0.028571805	-0.019489467	-0.001217195	-0.012405113	0.009865524	-0.01454382	0.000454912	0.005220302	-0.002587179	0.007461436	-0.003860545	0.000504299	-0.004087996	-0.00315349	0.006513636	-0.000160686	0.000238118	-0.001776661	-0.001417596	0.000798856	0.000816745	-0.00044737	-0.003674002	-0.000213524	-0.000298057	0.000290385	0.000888362	0.000510577	6.17E-05
Prolimulus.woodwardi.NM.M1045	Prolimulus	Prolimulus	-0.358071132	0.043469099	-0.122593712	0.030336799	-0.019109693	-0.008100652	0.016345477	0.005341161	-0.011925442	0.014038339	0.007221907	0.004882712	0.000626353	-0.001727425	0.003343454	0.002647033	0.001936866	-0.005828397	0.000943597	-0.003081445	0.005474978	-0.002332462	-0.001077233	-0.005216161	0.003709823	-0.001267952	0.003919883	-0.00329372	0.000999664	0.001532331	-0.000424364	0.002474494	-0.000715373	-0.000198971
Prolimulus.woodwardi.NM.Me.109	Prolimulus	Prolimulus	-0.279623233	0.059046537	-0.142120482	-0.073873959	-0.014906123	0.000496191	0.021033237	0.012572198	-0.002861569	0.00080149	0.004486983	0.001881465	0.003270738	0.008770663	0.007003724	-0.000516423	0.00067473	-0.002395464	0.000355331	-0.007900846	0.000789618	0.000497305	-0.004018229	-0.006522678	0.004606503	-0.0018669	0.00028698	0.002328231	-0.00154742	-0.001105867	-0.001054509	0.001657938	-0.000926551	-0.000450139
Prolimulus.woodwardi.NM.Me.39	Prolimulus	Prolimulus	-0.330812429	0.065619285	-0.153768391	-0.001959561	0.014306721	0.033785003	-0.005314862	-0.00212226	-2.24E-05	-0.009135919	0.001569832	0.002346726	-0.003514553	0.001151218	0.005848087	-0.001361169	0.006266107	-0.000901667	-0.000606779	-0.000965702	0.000370818	-0.000721717	0.003705222	-0.00130107	0.001512299	-0.002467406	-0.00193234	-0.002074535	-0.000372707	-7.37E-05	0.001288957	0.000705729	0.000976645	0.001701997
Prolimulus.woodwardi.NM.Me.139	Prolimulus	Prolimulus	-0.382627367	0.03942249	-0.136777356	0.061391163	-0.011947455	-0.03288868	-0.006411108	-0.003757627	0.00317917	0.00279579	0.000299414	0.004527538	0.001418511	-0.001588032	0.000916858	-0.00029471	0.002581567	0.004003659	-0.000284551	-0.000649459	-0.000506763	0.002481081	-0.001153627	0.000746553	-0.001335086	0.001619232	0.000238563	0.001552476	0.002187299	-0.001467974	-0.000810986	0.000365638	0.000808849	-0.000726104
